# Supplementary material for: Differences in Gene Expression between First and Third Trimester Human Placenta: A Microarray Study
Source: PLoS One. 2012 Mar 19;7(3):e33294. doi: 10.1371/journal.pone.0033294 (PMC3307733; doi:10.1371/journal.pone.0033294)
Supplement: Table S1 — List of all the genes, including fold-change and p-value, which were present on the arrays. (XLS) [file pone.0033294.s003.xls]

## Sheet: Sheet1
ABI Gene symbol	Fold_change	Pvalue	Benjamini_Hochberg_adjusted	Gene name
187682	7.54	8.15e-38	1.39e-33	AAAS
129308	5.54	1.25e-35	1.06e-31	SNRNP40
103465	-7.57	8.46e-35	4.8e-31	PRTG
10694991	5.55	2.24e-34	9.56e-31	LOC389457
215924	6.69	5.12e-34	1.74e-30	MRPS16
175076	5.96	5.77e-33	1.64e-29	LOC441126
192382	3.71	1.71e-32	4.05e-29	RNF130
126259	4.99	2.15e-32	4.07e-29	C13orf7
189465	6.49	1.35e-31	2.3e-28	TNFRSF10B
234186	6.41	3.42e-31	5.3e-28	pRbBP-39
625107	6.43	5.85e-31	8.31e-28	LOC285224
125929	7.04	7.53e-31	9.87e-28	MEGF10
231895	9.28	2.8e-30	3.18e-27	RP1-21O18.1
131980	6.76	4.58e-30	4.88e-27	OR2M7
219459	-7.22	8.52e-30	8.48e-27	RBM16
119899	7.68	3.1e-29	2.52e-26	RBM20
123821	6.97	5.89e-29	4.56e-26	similar to metallo-beta-lactamase superfamily protein
225533	5.3	8.32e-29	6.17e-26	FLJ34154
230257	6.87	4.27e-28	2.91e-25	IGFN1
228345	3.16	5.57e-28	3.65e-25	C10orf105
102581	4.26	7.03e-28	4.44e-25	MTRF1
103888	6.11	1.71e-27	9.41e-25	CYP3A4
135545	3.37	3.44e-27	1.83e-24	LOC339351
171959	5.54	3.68e-27	1.84e-24	CYP2D7P1
199775	6.79	8.71e-27	4.03e-24	ATG4B
203213	5.3	8.74e-27	4.03e-24	PCDH21
215435	3.41	9.31e-27	4.18e-24	PLEKHG1
167252	-5.31	9.91e-27	4.33e-24	ZNF831
177837	4.79	1.91e-26	7.75e-24	C3orf10
141154	7.09	6.57e-26	2.55e-23	SPTB
139453	-7.19	1.1e-25	4.17e-23	C16orf89
151770	4.54	1.27e-25	4.69e-23	TSLP
183284	3.26	1.52e-25	5.38e-23	MED20
140702	3.07	2.07e-25	6.92e-23	RIPK3
110143	4.19	2.46e-25	8.05e-23	MYOZ3
236934	2.08	4.24e-25	1.36e-22	RAN
150137	-7.45	1.98e-24	6.24e-22	FABP4
166858	3.44	3.96e-24	1.18e-21	LOC441766
209321	6	4.86e-24	1.43e-21	B3GALT2
177749	5.72	7.91e-24	2.17e-21	TOP1MT
221123	4.31	1.89e-23	5.06e-21	PCDHAC2
174799	3.93	2.33e-23	6.11e-21	RNF213
151138	5.3	7.38e-23	1.88e-20	FZD5
186415	-3.7	7.59e-23	1.9e-20	hypothetical protein FLJ20628 (EC:2.1.1.36)
135074	4.74	1.17e-22	2.85e-20	FOXE1
193181	-3.83	1.33e-22	3.2e-20	DAB1
128885	-1.34	1.76e-22	4.11e-20	KIAA0355
185195	5.67	2.91e-22	6.45e-20	CYP46A1
109048	2.6	3.32e-22	7.17e-20	UPK3B
221500	-6.29	4.64e-22	9.77e-20	CD300LG
218650	5.29	4.94e-22	1.03e-19	C8orf6
152222	4.25	5.21e-22	1.07e-19	TTLL2
215376	-4.11	6.55e-22	1.31e-19	PTPRB
102010	4.4	7.11e-22	1.41e-19	NOL4
171381	3.9	9.51e-22	1.86e-19	C3orf15
178328	4.95	1.08e-21	2.1e-19	C8orf46
164385	-4.1	1.19e-21	2.27e-19	TPPP3
123000	3.13	1.68e-21	3.18e-19	PTCHD2
117681	-4.28	1.76e-21	3.3e-19	GRB14
151263	4.8	2.02e-21	3.75e-19	C14orf166B
119386	5.16	3.2e-21	5.79e-19	PLEKHB1
117813	4.42	3.89e-21	6.97e-19	VCY
232587	6.04	6.04e-21	1.07e-18	FLJ38028
153638	1.26	6.18e-21	1.09e-18	LOC285944
225120	-2.11	8.11e-21	1.4e-18	PRDM2
128909	1.96	8.47e-21	1.44e-18	ACAD10
156807	-1.54	9.57e-21	1.61e-18	RABGAP1
225337	1.63	1.15e-20	1.91e-18	ZCCHC9
166592	-2.63	1.45e-20	2.37e-18	FGD4
233077	-1.07	1.5e-20	2.43e-18	YES1
123062	2.26	1.57e-20	2.5e-18	PUS7
218607	-1.35	1.59e-20	2.5e-18	PRKCH
165343	3.03	1.79e-20	2.79e-18	ABCD1
159400	3.13	1.84e-20	2.86e-18	BRDT
170096	-2.5	2.13e-20	3.27e-18	TMEM176A
699695	4.05	2.52e-20	3.84e-18	ZNF836
162451	3.08	3.02e-20	4.55e-18	NR1I3
230120	-3.03	3.2e-20	4.78e-18	LOC391359
181397	-0.95	3.56e-20	5.27e-18	CALCOCO2
143569	3.7	3.88e-20	5.69e-18	ASGR2
203477	-4.22	4.99e-20	7.21e-18	LRRC36
154357	2.14	5.99e-20	8.47e-18	ZNF133
148051	-2.74	6.01e-20	8.47e-18	PELI2
111257	3.12	6.01e-20	8.47e-18	MDK
182524	-4.05	8.11e-20	1.13e-17	NRN1
211296	5.38	8.28e-20	1.15e-17	LOC162993
149986	3.21	8.44e-20	1.15e-17	UAP1L1
222653	-1.47	1.27e-19	1.72e-17	UBE2B
193083	4.65	1.43e-19	1.9e-17	ADRA2B
175705	3.08	2.16e-19	2.84e-17	WDR67
194689	-1.38	2.29e-19	2.98e-17	GABARAPL2
196524	2.01	2.32e-19	2.99e-17	WDSOF1
122459	3.37	2.61e-19	3.35e-17	GPR62
216089	4.16	2.9e-19	3.66e-17	PIK3R3
134187	4.91	3.63e-19	4.54e-17	MS4A3
147295	-1.42	4.02e-19	4.98e-17	SUMF1
114842	-1.12	4.03e-19	4.98e-17	CTCF
234716	2.55	4.72e-19	5.79e-17	ZNF497
543821	-1.88	4.77e-19	5.81e-17	LOC286208
714590	0.84	5.88e-19	7.11e-17	LOC441112
101320	-1.29	6.01e-19	7.22e-17	KIAA1219
453283	2.92	6.28e-19	7.49e-17	OPA3
184795	3.5	6.68e-19	7.85e-17	TIMP4
134128	-4.93	6.84e-19	7.99e-17	MYH11
233641	-3.63	7.06e-19	8.18e-17	AFF3
224628	-1.66	7.27e-19	8.38e-17	ANKHD1
713820	3.57	7.96e-19	9.11e-17	LOC440518
154243	-3.38	8.37e-19	9.51e-17	FRMD3
190444	2.08	9.25e-19	1.03e-16	RNF126
114747	-1.14	9.31e-19	1.03e-16	TMBIM4
107988	-2.03	9.32e-19	1.03e-16	EXT2
135619	3.81	9.92e-19	1.09e-16	CREBL1
697196	3.51	1.02e-18	1.12e-16	LOC163233
173909	-2.83	1.1e-18	1.19e-16	EMP2
208153	-3.12	1.14e-18	1.23e-16	AMY2B
151198	1.25	1.4e-18	1.49e-16	ZNF393
169212	-1.35	1.45e-18	1.53e-16	NLK
121028	4.31	1.73e-18	1.81e-16	H1F0
167412	-1.13	1.9e-18	1.97e-16	SR140
185851	-0.76	2.3e-18	2.35e-16	KIAA0174
128176	-1.05	2.56e-18	2.58e-16	WAC
213947	-1.36	2.69e-18	2.68e-16	FEZ2
127509	1.11	2.75e-18	2.72e-16	RPS27
210643	-4.6	2.81e-18	2.77e-16	INDOL1
171786	-1.56	2.85e-18	2.79e-16	RIOK1
622777	-2.71	3.13e-18	3.05e-16	ZBTB7C
197267	0.7	3.33e-18	3.23e-16	LOC389435
167947	2.03	3.83e-18	3.69e-16	RPS6KL1
230868	1	3.88e-18	3.72e-16	LOC442345
168589	-1.05	4.05e-18	3.86e-16	RP9
132559	-2.52	4.11e-18	3.9e-16	DAPK1
233881	-4.95	4.47e-18	4.19e-16	LOC121838
170858	3.16	4.49e-18	4.19e-16	PAX2
212055	-3.21	4.5e-18	4.19e-16	CUBN
182757	1.69	5.6e-18	5.18e-16	YBX1
141689	3.12	5.72e-18	5.27e-16	CCND1
187172	1.55	6.04e-18	5.5e-16	PGAM1
156267	-4.65	6.82e-18	6.18e-16	RGN
139736	-1.95	7.34e-18	6.62e-16	RGL2
195707	-2.76	7.53e-18	6.75e-16	HSD17B2
215166	1.41	7.58e-18	6.76e-16	ZNF383
226603	-2.18	7.89e-18	7e-16	KLHDC9
182462	3.81	8.39e-18	7.41e-16	ZFP42
101745	-2.79	8.59e-18	7.55e-16	VANGL1
195179	-1.71	9.68e-18	8.46e-16	PURA
116882	-1.25	9.99e-18	8.69e-16	NFE2L1
101125	-0.98	1.04e-17	8.91e-16	ARGLU1
178186	1.3	1.06e-17	9.05e-16	MFSD3
205054	-1.23	1.06e-17	9.05e-16	GPATCH1
157979	-1.43	1.24e-17	1.06e-15	RNF145
186316	-4.76	1.26e-17	1.06e-15	C7
177738	-1.48	1.28e-17	1.08e-15	GPATCH8
231164	-1.39	1.49e-17	1.24e-15	TMCC1
183227	-2.14	1.5e-17	1.25e-15	SEC14L1
195497	-1.43	1.52e-17	1.26e-15	SETD5
128190	-1.11	1.64e-17	1.35e-15	EAPP
199064	-6.15	1.68e-17	1.37e-15	ALPP
215327	1.77	1.78e-17	1.45e-15	GCHFR
202435	4.42	1.8e-17	1.46e-15	CPEB2
132315	4.9	1.85e-17	1.49e-15	TPSD1
187603	-1.54	1.94e-17	1.56e-15	BMI1
546610	3.22	2.07e-17	1.66e-15	PRSS27
171124	-3.61	2.09e-17	1.66e-15	ITM2A
124953	-2.07	2.1e-17	1.66e-15	RCAN1
167948	-1.32	2.14e-17	1.69e-15	FAM172A
206958	2.82	2.29e-17	1.8e-15	SERPINB10
128863	1.05	2.37e-17	1.85e-15	EIF2B1
202382	-3.33	2.5e-17	1.93e-15	FHL1
152749	1.59	2.5e-17	1.93e-15	KCNQ4
199757	-2.51	2.52e-17	1.95e-15	CAV1
132577	-2.98	2.63e-17	2.01e-15	IL15RA
148362	4.54	2.63e-17	2.01e-15	OGN
213895	4.3	2.77e-17	2.1e-15	CRYBA4
132641	-1.25	2.78e-17	2.1e-15	SHOC2
205221	-1.17	2.91e-17	2.18e-15	ZDHHC5
164074	-6.09	2.95e-17	2.21e-15	INDO
183456	-0.69	3.13e-17	2.33e-15	SFRS4
119609	-3.47	3.17e-17	2.34e-15	PODXL
119820	-1.07	3.17e-17	2.34e-15	KDSR
113701	-3.03	3.19e-17	2.34e-15	C13orf15
183867	-1.15	3.22e-17	2.35e-15	ATF4
110807	-0.78	3.55e-17	2.59e-15	ATP6V1E1
137165	1.66	3.68e-17	2.67e-15	CSRP2
123781	-3.83	3.76e-17	2.72e-15	GABRA4
124709	2.7	4.4e-17	3.15e-15	LOC157381
133574	-1.79	4.42e-17	3.15e-15	FRAT1
138799	2.51	4.43e-17	3.15e-15	BIN2
123063	-3.03	4.58e-17	3.24e-15	ZMAT1
209213	-4.48	4.72e-17	3.33e-15	APOLD1
212939	0.88	4.75e-17	3.33e-15	ROR1
149581	3.65	4.94e-17	3.45e-15	SLC22A1
149764	-1.77	5.08e-17	3.53e-15	EGLN2
118492	-1.88	5.42e-17	3.75e-15	STARD13
105061	-1.86	5.5e-17	3.8e-15	COBLL1
528325	-3.52	5.55e-17	3.81e-15	LOC400221
157207	2.03	5.76e-17	3.94e-15	FLJ40722
209946	-1.14	5.77e-17	3.94e-15	TBC1D15
149431	-1.28	6.43e-17	4.36e-15	FOXJ3
174358	1.13	7.06e-17	4.77e-15	HSPC152
164927	1	7.12e-17	4.8e-15	RPL18
169392	-1.11	7.79e-17	5.23e-15	RB1CC1
543040	1.26	8.27e-17	5.53e-15	C9orf86
716464	2.43	8.49e-17	5.65e-15	MMP19
213018	1.03	8.8e-17	5.84e-15	RPL18A
126761	-4.17	9.13e-17	6.01e-15	VWF
141891	-4.18	9.61e-17	6.25e-15	GALNTL2
147307	-2.13	9.65e-17	6.25e-15	PLEKHO2
187979	2.54	9.71e-17	6.27e-15	PCCB
213187	-1.3	1.01e-16	6.52e-15	XRCC5
229183	4.21	1.02e-16	6.55e-15	DKFZp434G179
159365	1.18	1.04e-16	6.67e-15	PABPC3
151525	-3.31	1.05e-16	6.67e-15	DNHD3
156350	-2.3	1.1e-16	6.94e-15	AUTS2
141044	-3.27	1.12e-16	7.05e-15	KIAA1456
207357	3.51	1.13e-16	7.1e-15	LOC388620
121817	2.4	1.39e-16	8.66e-15	COTL1
150817	1.22	1.56e-16	9.62e-15	C16orf34
201736	-1.26	1.56e-16	9.62e-15	U2AF1
214799	1.57	1.6e-16	9.87e-15	OR5B21
152491	-1.08	1.62e-16	9.92e-15	SLU7
231268	-1.72	1.65e-16	1e-14	EME2
135234	-2.57	1.67e-16	1.02e-14	CRIP1
174286	-0.79	1.7e-16	1.03e-14	KIAA1012
173700	2.81	1.81e-16	1.09e-14	CCNC
197668	2.34	1.9e-16	1.14e-14	PDE4A
125102	2.54	1.93e-16	1.15e-14	CEACAM16
232153	1.17	1.95e-16	1.16e-14	IDH2
143008	1.91	2.01e-16	1.19e-14	FXYD7
161850	1.28	2.05e-16	1.2e-14	C18orf10
217646	-2.47	2.05e-16	1.2e-14	C14orf145
687928	1.44	2.17e-16	1.27e-14	RNF13
170667	5.61	2.26e-16	1.32e-14	IGSF1
227652	-3.26	2.32e-16	1.35e-14	PDE8B
187287	1.55	2.33e-16	1.35e-14	TP53AP1
224334	-1.02	2.34e-16	1.35e-14	TMEM59
175654	3.55	2.56e-16	1.47e-14	C20orf12
214501	3	2.61e-16	1.49e-14	S100Z
105298	4.35	2.61e-16	1.49e-14	SF3B4
160712	1.07	2.7e-16	1.54e-14	CENPM
235006	3.39	2.73e-16	1.54e-14	BAIAP2L2
163168	-0.85	2.78e-16	1.57e-14	C2orf33
108394	-3.14	2.89e-16	1.63e-14	RAI2
116331	4.57	3e-16	1.68e-14	STX2
135850	3.2	3.06e-16	1.71e-14	NTN1
146114	-1.47	3.07e-16	1.71e-14	LNX2
138851	-1.12	3.1e-16	1.72e-14	CNOT2
116275	-4.32	3.33e-16	1.83e-14	KRTHB6
137556	-1.5	3.37e-16	1.85e-14	NARG1L
176992	-1.47	3.64e-16	1.98e-14	ZBTB38
134660	-0.83	3.65e-16	1.98e-14	LOC440085
108301	-5.71	3.65e-16	1.98e-14	PDGFD
183021	1.66	3.65e-16	1.98e-14	LOC392631
151005	3.06	3.87e-16	2.08e-14	CA9
159532	1.44	4.04e-16	2.16e-14	HES3
185117	1.54	4.04e-16	2.16e-14	OR9G9
138839	-1.37	4.19e-16	2.23e-14	TMEM66
107266	-1.09	4.4e-16	2.33e-14	PGS1
203785	1.17	4.88e-16	2.57e-14	BHLHB5
205607	-2.32	4.91e-16	2.58e-14	FABP5L7
127871	1.22	4.96e-16	2.6e-14	LOC284064
116246	-0.99	5e-16	2.62e-14	TAF7
192726	-0.86	5.5e-16	2.87e-14	SKP1A
107824	-2.31	5.66e-16	2.94e-14	BOLL
177216	1.77	5.76e-16	2.98e-14	LOC223075
109498	-4.46	5.84e-16	3e-14	CRH
179413	1.26	5.84e-16	3e-14	OR7A10
180070	1.82	5.85e-16	3e-14	CDCA3
230862	1.17	6.07e-16	3.11e-14	DCUN1D1
204743	-2.31	6.17e-16	3.15e-14	ID1
139373	-1.57	7.01e-16	3.56e-14	PLEKHA1
165769	-5.05	7.35e-16	3.72e-14	TCEAL3
181880	2.73	7.52e-16	3.78e-14	PTCRA
121909	-1.07	7.68e-16	3.85e-14	SON
204709	-3.4	8.9e-16	4.45e-14	ZBTB20
216793	2	8.93e-16	4.45e-14	ATF7IP2
176886	-3.2	9.04e-16	4.49e-14	INPP5D
200358	3.32	9.16e-16	4.54e-14	UBQLN2
155263	-2.71	9.31e-16	4.6e-14	TCTEX1D1
133936	-1.83	9.69e-16	4.77e-14	C1orf115
134531	-3.08	9.8e-16	4.79e-14	RORA
137150	-0.84	9.81e-16	4.79e-14	TOX4
208320	1.58	1.01e-15	4.89e-14	POLR2G
122520	-3.2	1.04e-15	4.97e-14	PCDH1
187470	-1.31	1.04e-15	4.97e-14	KIAA0247
156161	4.08	1.1e-15	5.22e-14	MUC17
165397	-0.78	1.1e-15	5.24e-14	GOLGB1
704590	-2.61	1.11e-15	5.25e-14	LOC400263
212552	2.68	1.11e-15	5.25e-14	ZNF546
208110	-1.77	1.12e-15	5.25e-14	TAPT1
167807	-2.51	1.2e-15	5.63e-14	A2M
188037	-3.55	1.25e-15	5.85e-14	ABLIM3
117382	-0.71	1.28e-15	5.96e-14	RSRC2
112192	5.37	1.31e-15	6.09e-14	LOC440797
108946	-1.8	1.35e-15	6.28e-14	CD99L2
101887	-0.79	1.37e-15	6.31e-14	N4BP1
141969	-2.28	1.39e-15	6.38e-14	JAM2
153800	1.52	1.47e-15	6.73e-14	TRIM14
197127	-2.31	1.53e-15	6.97e-14	WARS
125960	-2.1	1.56e-15	7.11e-14	CRIP2
154935	0.94	1.58e-15	7.14e-14	ALKBH6
152567	-2.65	1.58e-15	7.15e-14	IFI27
145947	-0.95	1.59e-15	7.15e-14	ADCK2
211523	-1.1	1.6e-15	7.18e-14	TARDBP
170246	-1.86	1.61e-15	7.18e-14	BRUNOL6
213482	-3.05	1.61e-15	7.18e-14	PLAC1
173701	1.13	1.67e-15	7.42e-14	POLR2E
114367	-1.07	1.71e-15	7.59e-14	KIAA1128
151627	-2.19	1.73e-15	7.67e-14	HSPC159
191539	-0.68	1.87e-15	8.23e-14	RAF1
117345	-1.94	1.99e-15	8.7e-14	NEB
138499	-1.04	2.01e-15	8.8e-14	CSH1
221906	-0.88	2.03e-15	8.86e-14	FBXO28
205937	0.85	2.04e-15	8.86e-14	PGM3
196461	-0.73	2.07e-15	8.97e-14	NIF3L1
214337	2.03	2.09e-15	9.04e-14	SLC16A13
192950	-1.33	2.41e-15	1.03e-13	BRWD1
207953	-0.87	2.42e-15	1.03e-13	ARID4B
161688	1.62	2.42e-15	1.03e-13	TMEM16F
193721	-1.48	2.5e-15	1.06e-13	UBE2A
114882	-1.05	2.51e-15	1.06e-13	KIAA0907
145949	-1.19	2.62e-15	1.1e-13	NFAT5
104409	1.4	2.67e-15	1.12e-13	LOC388720
210016	-3.32	2.68e-15	1.12e-13	BMP6
134388	1.41	2.68e-15	1.12e-13	LOC283332
170548	1.64	2.69e-15	1.12e-13	SLC39A4
511171	1.61	2.77e-15	1.15e-13	SSPO
170799	0.83	2.85e-15	1.18e-13	SCO1
155957	-1.99	2.85e-15	1.18e-13	NR1H3
229889	2.27	2.88e-15	1.19e-13	LOC146443
127294	2.65	2.91e-15	1.2e-13	HAPLN1
124249	2.06	3e-15	1.22e-13	CCRL1
145693	2.61	3.08e-15	1.26e-13	DIO3
162617	2.37	3.09e-15	1.26e-13	RPL6
122418	-2.69	3.22e-15	1.3e-13	HS3ST3A1
124164	-1.06	3.25e-15	1.32e-13	NBR1
168208	-1.31	3.3e-15	1.33e-13	MAP4K3
207590	-4.87	3.34e-15	1.35e-13	CLEC3B
209633	-1.57	3.5e-15	1.41e-13	LOC147650
171931	2.58	3.54e-15	1.42e-13	CHRNB2
712677	3.2	3.69e-15	1.48e-13	hypothetical protein LOC643923
168863	-4.03	3.89e-15	1.55e-13	TXK
189240	0.76	4.1e-15	1.63e-13	RING1
170057	-2.89	4.27e-15	1.69e-13	TTC25
173320	-0.94	4.33e-15	1.71e-13	JMJD1C
128803	-1.01	4.34e-15	1.71e-13	MAK10
176362	-1.48	4.5e-15	1.76e-13	MYST3
174474	-1.02	4.5e-15	1.76e-13	hypothetical protein LOC203547
167635	1.75	4.65e-15	1.81e-13	ASS1
122087	1.1	4.67e-15	1.82e-13	MOV10
194071	-1.04	4.74e-15	1.84e-13	DKFZp686E2433
144379	-1.24	5.02e-15	1.95e-13	FBXO18
210482	0.87	5.48e-15	2.11e-13	RBMX
160315	-1.92	5.56e-15	2.13e-13	DLEU2
103301	-0.62	5.58e-15	2.14e-13	RHBDF1
138575	1.43	5.64e-15	2.16e-13	ACPT
212648	-1.16	5.72e-15	2.18e-13	TADA1L
201963	-0.75	5.76e-15	2.19e-13	RAP1B
111356	-1.31	5.87e-15	2.23e-13	NFKBIA
203775	1.97	5.93e-15	2.25e-13	AMELY
189816	-3.19	6.01e-15	2.27e-13	ABLIM1
218044	-1.14	6.15e-15	2.32e-13	SEPT10
127856	-3.13	6.26e-15	2.35e-13	ADRB2
703675	-2.44	6.37e-15	2.39e-13	AMY1C
174556	-2.63	6.73e-15	2.51e-13	KLF2
115922	-1.13	6.81e-15	2.54e-13	C13orf23
183813	1.05	6.83e-15	2.54e-13	LOC150580
124431	6.1	6.97e-15	2.59e-13	PAEP
210281	-0.81	7.24e-15	2.68e-13	TFG
152488	1.33	7.3e-15	2.69e-13	LOC340947
117960	1.01	7.52e-15	2.76e-13	CMAS
198811	-1.37	7.52e-15	2.76e-13	C2orf12
124441	-2.45	8.2e-15	3e-13	C20orf160
130675	-1.53	8.23e-15	3e-13	TEX2
101725	-1.12	8.57e-15	3.12e-13	MAST4
217932	-1.13	8.93e-15	3.24e-13	SON
167440	-3.5	8.95e-15	3.24e-13	HSPA6
221264	2.47	9.1e-15	3.29e-13	PCID2
157004	-1.43	9.44e-15	3.4e-13	NEK4
139378	-1.61	9.63e-15	3.46e-13	SOCS5
177253	-1.85	9.86e-15	3.53e-13	FAM63A
106991	-1.58	9.91e-15	3.54e-13	KIAA1280
161049	3.21	9.93e-15	3.54e-13	XKR5
124061	-1.31	9.97e-15	3.55e-13	POU2F1
129450	1.3	1.02e-14	3.63e-13	NONO
186454	2.86	1.04e-14	3.68e-13	CCR7
112686	-1.67	1.05e-14	3.71e-13	ZNF650
112548	-1.55	1.05e-14	3.72e-13	WWC3
161729	-1.04	1.16e-14	4.06e-13	BTN2A1
137238	2.55	1.18e-14	4.13e-13	KCNH2
120705	-0.7	1.18e-14	4.13e-13	ZNF146
147811	1.37	1.19e-14	4.13e-13	LOC391656
184400	0.97	1.24e-14	4.31e-13	SRCAP
155462	-3.36	1.32e-14	4.54e-13	MMRN2
159394	-3.1	1.32e-14	4.55e-13	CX3CL1
154482	-2.9	1.38e-14	4.74e-13	CYYR1
172798	-1.02	1.42e-14	4.85e-13	PHRF1
189875	1.62	1.44e-14	4.92e-13	ACADSB
207524	1.79	1.45e-14	4.94e-13	VCAN
103150	-3.41	1.47e-14	4.98e-13	PECAM1
193848	-1	1.47e-14	4.98e-13	DNAJC13
170211	2.24	1.53e-14	5.19e-13	IGFBP5
105900	-0.84	1.54e-14	5.2e-13	KRCC1
101059	-2.53	1.55e-14	5.21e-13	LAMA4
164232	-0.93	1.55e-14	5.21e-13	NF1
138642	2.32	1.56e-14	5.25e-13	POLR1A
138794	-1.33	1.62e-14	5.43e-13	SLC38A2
140569	-3.93	1.69e-14	5.63e-13	CETP
180471	-1.79	1.7e-14	5.65e-13	FLJ34048
116777	-0.91	1.75e-14	5.8e-13	LOC58486
145078	-2.37	1.79e-14	5.91e-13	STARD8
187871	2.08	1.87e-14	6.19e-13	LOC127406
133923	-1.45	1.9e-14	6.25e-13	PBXIP1
133501	-2.58	1.95e-14	6.41e-13	EXPH5
207067	-2.23	1.99e-14	6.53e-13	FLJ43663
198428	-1.1	2.02e-14	6.61e-13	ANKRD13A
218419	-1.04	2.04e-14	6.67e-13	FBXO38
126260	-1.1	2.04e-14	6.67e-13	PTPN12
188640	-1.58	2.05e-14	6.67e-13	MINPP1
108594	-1.3	2.12e-14	6.88e-13	PGRMC2
112235	-3.92	2.23e-14	7.22e-13	RNF39
143546	2.78	2.23e-14	7.22e-13	CHGA
146330	-1.36	2.33e-14	7.51e-13	RNPS1
215656	-1.24	2.37e-14	7.59e-13	ITSN2
111458	1.51	2.38e-14	7.6e-13	GJD4
192381	1.03	2.41e-14	7.68e-13	GTF3C6
152802	1.5	2.43e-14	7.73e-13	TCERG1L
197676	2.19	2.47e-14	7.86e-13	IMP5
157258	5.68	2.47e-14	7.86e-13	SLC6A17
127065	-2.6	2.54e-14	8.04e-13	TEK
173362	-1.16	2.59e-14	8.2e-13	AKAP8L
216889	1.5	2.64e-14	8.34e-13	HMGB2
224305	-1.46	2.75e-14	8.67e-13	PAF1
204385	-1.06	2.79e-14	8.78e-13	TNRC15
169429	-1.15	2.97e-14	9.3e-13	FBXO25
148500	-0.98	3.05e-14	9.53e-13	BRD8
207292	-0.87	3.08e-14	9.58e-13	CCNT2
110905	-0.77	3.1e-14	9.64e-13	TBRG1
151139	2.61	3.13e-14	9.72e-13	UBIAD1
145197	-2.98	3.18e-14	9.85e-13	ADCY4
200018	1.49	3.19e-14	9.86e-13	HMG17L1
230228	1.2	3.34e-14	1.03e-12	RAD9A
211000	-1.15	3.39e-14	1.05e-12	RBMS1
113335	1.07	3.58e-14	1.1e-12	APEX1
161328	1.41	3.62e-14	1.11e-12	MGC2848
110418	-1.62	3.86e-14	1.18e-12	AVIL
163795	1.01	3.88e-14	1.18e-12	NTAN1
110402	-2.55	4.09e-14	1.25e-12	FLJ13197
157517	-1.35	4.31e-14	1.31e-12	CTDSP1
157388	-1.87	4.46e-14	1.35e-12	RAPGEF1
119586	-0.58	4.56e-14	1.38e-12	YTHDF2
129498	-0.81	4.6e-14	1.39e-12	BAG5
206866	-0.9	4.7e-14	1.42e-12	NECAP1
207800	-0.76	4.83e-14	1.45e-12	HRB
106893	-4.35	4.84e-14	1.46e-12	LPL
196566	2.73	4.96e-14	1.49e-12	LOC554175
177482	2.88	4.99e-14	1.49e-12	LOC440014
145330	1.98	5.05e-14	1.51e-12	DKFZp434O0527
211060	-0.92	5.06e-14	1.51e-12	ATP1B3
137237	-1.14	5.08e-14	1.51e-12	ATG2B
144645	-3.04	5.41e-14	1.6e-12	ZNF521
192340	1.56	5.48e-14	1.62e-12	FLJ25006
219563	1.29	5.6e-14	1.65e-12	ALDH7A1
176287	-1.18	5.8e-14	1.71e-12	MADD
158083	-0.75	6.04e-14	1.77e-12	PCNP
237001	-0.67	6.06e-14	1.77e-12	LOC401915
121320	-2.06	6.16e-14	1.8e-12	PION
167428	1.37	6.29e-14	1.83e-12	RPL28
143012	1.13	6.34e-14	1.84e-12	MEF2B
122912	-3.13	6.42e-14	1.86e-12	KLF9
117559	-1.9	6.62e-14	1.92e-12	PRKAR2B
124095	1.12	6.88e-14	1.99e-12	GLO1
190250	1.34	6.91e-14	2e-12	CTA-246H3.1
172858	-2.94	6.95e-14	2e-12	MFSD2
125309	-2.94	7.04e-14	2.03e-12	TM4SF18
166918	-1.69	7.24e-14	2.08e-12	DPEP2
176590	-1.05	7.48e-14	2.14e-12	BAT5
195976	1.3	7.5e-14	2.14e-12	BOLA3
112557	4.82	7.57e-14	2.16e-12	CGB8
180571	-2.54	7.73e-14	2.2e-12	RPL19
113534	-2.37	7.95e-14	2.26e-12	MYCT1
102723	1.01	8.14e-14	2.31e-12	NUP37
178952	-1.18	8.78e-14	2.48e-12	UPF2
108523	0.98	8.85e-14	2.5e-12	ZNF430
164531	-2.89	9.22e-14	2.6e-12	APOL3
235409	0.78	9.53e-14	2.68e-12	EGFL3
161338	-1.26	9.77e-14	2.74e-12	LOC92017
202031	3.11	9.91e-14	2.77e-12	EAF1
173733	0.7	9.91e-14	2.77e-12	ATP5H
211883	-2.34	1.02e-13	2.83e-12	DGKG
181481	-1.47	1.03e-13	2.87e-12	CIR
155784	1.3	1.04e-13	2.89e-12	C1orf26
119443	2.57	1.04e-13	2.89e-12	TAIP-2
114868	-0.71	1.07e-13	2.95e-12	FNBP4
182827	-0.74	1.1e-13	3.04e-12	OAZ1
159657	1.15	1.1e-13	3.04e-12	CCDC14
111149	0.64	1.11e-13	3.07e-12	RPS11
210813	-1.5	1.15e-13	3.15e-12	HECA
227890	-1.57	1.15e-13	3.15e-12	C4orf32
142237	5.91	1.18e-13	3.21e-12	MMP12
176798	2.66	1.18e-13	3.21e-12	TREM2
165796	-1.25	1.18e-13	3.22e-12	MRPS14
123272	-1.19	1.18e-13	3.22e-12	TSSC4
106226	-1.33	1.22e-13	3.31e-12	CASP8AP2
147764	2.41	1.23e-13	3.33e-12	OGG1
130287	-1.24	1.28e-13	3.47e-12	GABRE
192630	-3.73	1.33e-13	3.58e-12	FCGR2B
152811	1.27	1.34e-13	3.62e-12	OR10H5
181315	-3.67	1.34e-13	3.62e-12	MAGEA10
188530	0.78	1.35e-13	3.62e-12	SEC61G
140258	-3.09	1.36e-13	3.65e-12	FCN3
210097	-0.6	1.36e-13	3.65e-12	PDHA1
136673	0.85	1.41e-13	3.78e-12	ZNF100
206612	-3.5	1.42e-13	3.78e-12	RASIP1
207919	-1.12	1.47e-13	3.91e-12	C10orf88
120859	1.19	1.51e-13	4.02e-12	SNX26
176382	-0.7	1.54e-13	4.07e-12	MRPL10
181617	-0.96	1.57e-13	4.16e-12	CREBL2
128595	1.1	1.6e-13	4.23e-12	ARRB2
157027	-2.56	1.64e-13	4.32e-12	PLA1A
214525	0.82	1.65e-13	4.33e-12	RBMX
193986	-1.34	1.68e-13	4.41e-12	STRA6
225775	-2.82	1.69e-13	4.42e-12	FLJ34503
201203	-2.2	1.71e-13	4.48e-12	EEPD1
149902	1.69	1.72e-13	4.5e-12	LOC389458
151377	-0.87	1.75e-13	4.54e-12	RNF103
211519	-0.98	1.75e-13	4.54e-12	ZNF24
187238	0.77	1.76e-13	4.57e-12	CEACAM3
153609	-2.67	1.79e-13	4.62e-12	CLDN5
695540	-1.39	1.8e-13	4.64e-12	FAM48A
169718	-0.86	1.87e-13	4.83e-12	RDBP
162469	0.92	1.94e-13	4.99e-12	ADCK4
102384	2.74	1.95e-13	5e-12	ADAM28
124516	-0.75	2e-13	5.13e-12	C14orf138
141684	-0.94	2.03e-13	5.19e-12	WDR13
213739	-2.94	2.03e-13	5.19e-12	RNF150
190344	-1.09	2.12e-13	5.38e-12	GLG1
199358	-2.26	2.14e-13	5.43e-12	ELOVL4
198472	0.9	2.15e-13	5.44e-12	SF3B5
198277	-0.67	2.17e-13	5.49e-12	NKTR
125000	-0.61	2.18e-13	5.5e-12	GTF3C3
199106	-1	2.19e-13	5.52e-12	C14orf101
165901	2.67	2.2e-13	5.55e-12	SEMA5A
121998	-1.96	2.25e-13	5.65e-12	HEY1
104196	-1.05	2.3e-13	5.77e-12	PSME2
147112	-0.57	2.3e-13	5.77e-12	D4S234E
116140	-2.82	2.31e-13	5.77e-12	NLRP1
698451	-1.15	2.32e-13	5.79e-12	ZNF623
177981	-2.3	2.33e-13	5.82e-12	GIMAP5
216536	1.28	2.46e-13	6.12e-12	MOCS1
159381	1.81	2.53e-13	6.27e-12	SLC25A15
162214	1.8	2.56e-13	6.32e-12	SPG7
156494	2.5	2.57e-13	6.35e-12	CDK10
236397	-0.69	2.57e-13	6.35e-12	LOC442160
232327	-1.53	2.6e-13	6.41e-12	ASB6
182417	-1.77	2.62e-13	6.44e-12	DUSP1
235713	1.7	2.64e-13	6.49e-12	beta-1
101574	-2.09	2.72e-13	6.67e-12	MYLK
236819	1.35	2.73e-13	6.7e-12	LOC392208
185460	-0.88	2.8e-13	6.83e-12	CDC42BPB
705915	-1.32	2.85e-13	6.95e-12	LOC376475
168872	-1.8	2.87e-13	6.99e-12	BST2
174573	-1.18	2.89e-13	7.03e-12	IGF2R
131513	-5.08	2.91e-13	7.06e-12	IL1RL1
119802	2.31	2.92e-13	7.07e-12	SLC22A7
204367	-0.9	2.95e-13	7.14e-12	SNW1
123506	-3.42	2.98e-13	7.19e-12	GABRB1
140100	-0.7	3.02e-13	7.27e-12	RSPRY1
112432	2.9	3.03e-13	7.27e-12	CXXC6
179862	-1.27	3.04e-13	7.3e-12	KRI1
117180	-1.5	3.07e-13	7.35e-12	MAN2A2
172288	1.01	3.16e-13	7.57e-12	SUSD2
154565	1.8	3.22e-13	7.67e-12	RACGAP1P
177412	-1.52	3.28e-13	7.8e-12	PHLDB2
140095	4.5	3.33e-13	7.91e-12	CGB5
175647	-1.8	3.35e-13	7.95e-12	SLC20A1
148534	-0.96	3.36e-13	7.96e-12	FAM44A
227814	-0.64	3.4e-13	8.05e-12	MKRN1
207111	-0.63	3.4e-13	8.05e-12	GMFB
196277	-2.64	3.41e-13	8.06e-12	PADI3
112723	-1.37	3.55e-13	8.37e-12	MAN2A2
105627	-1.58	3.58e-13	8.41e-12	ERBB2
164884	-2.72	3.58e-13	8.41e-12	CHODL
203034	-2.68	3.61e-13	8.46e-12	DCX
111499	-1.14	3.63e-13	8.5e-12	EPS8L2
233928	-1.29	3.65e-13	8.54e-12	LOC153546
218783	2.46	3.7e-13	8.64e-12	KIAA1212
193530	-1.09	3.78e-13	8.81e-12	TNFAIP1
128961	-1.39	3.82e-13	8.9e-12	TFPT
192893	-2.26	3.88e-13	9.02e-12	EPHA4
180761	1.49	4e-13	9.28e-12	SLC16A8
152507	2.95	4.02e-13	9.33e-12	NOTCH4
192853	-1.01	4.03e-13	9.34e-12	WASL
224842	-0.58	4.08e-13	9.43e-12	SUMO2
188631	-3.9	4.09e-13	9.44e-12	RASGRP1
137725	0.99	4.16e-13	9.57e-12	CSTB
208672	-2.51	4.21e-13	9.68e-12	PLAU
207762	-1.71	4.32e-13	9.91e-12	FKBP9
217739	-2.41	4.37e-13	1e-11	PAK3
172029	2.19	4.4e-13	1.01e-11	B3GAT3
197987	-3.74	4.43e-13	1.01e-11	SPARCL1
201000	-0.82	4.47e-13	1.02e-11	USP47
187458	0.63	4.56e-13	1.04e-11	PSMA5
156640	0.89	4.59e-13	1.04e-11	RPS2
213612	-2.49	4.67e-13	1.06e-11	CD34
105842	-1.21	4.75e-13	1.08e-11	CRYBG3
142122	-1.2	4.95e-13	1.12e-11	PDZD2
195624	-1.8	5.04e-13	1.14e-11	SHANK3
181218	-1.02	5.06e-13	1.14e-11	CDC42SE1
167820	-1.38	5.2e-13	1.17e-11	AKAP11
128992	-3.41	5.27e-13	1.18e-11	CFH
176658	-0.94	5.27e-13	1.18e-11	MGEA5
218680	-1.58	5.31e-13	1.19e-11	FBXO32
178658	-0.84	5.46e-13	1.22e-11	KIAA1787 protein
158091	-0.82	5.55e-13	1.24e-11	SELS
150036	-1.64	5.65e-13	1.26e-11	GRK5
179404	-1.56	5.71e-13	1.27e-11	BCAR3
121471	-1.4	5.85e-13	1.3e-11	NDST2
134286	2.17	5.9e-13	1.31e-11	RRM2
705996	0.81	5.97e-13	1.32e-11	LOC441027
215776	0.77	5.98e-13	1.32e-11	PEBP1
177241	-1.92	6.02e-13	1.33e-11	VSIG2
169779	1.3	6.24e-13	1.38e-11	NPBWR2
184751	-1.68	6.26e-13	1.38e-11	RP11-323H21.4
146698	0.92	6.76e-13	1.48e-11	C2orf79
200186	-0.61	6.81e-13	1.49e-11	ZNF638
146795	1.78	6.82e-13	1.49e-11	KRT35
170419	1.11	6.9e-13	1.51e-11	PIGQ
206371	1.41	6.92e-13	1.51e-11	MPZL1
100529	-3.4	6.93e-13	1.51e-11	PROM1
174250	-0.94	6.98e-13	1.52e-11	ORMDL1
158856	-2.92	7.08e-13	1.54e-11	HSPC047
138609	-2.21	7.38e-13	1.6e-11	APLNR
231616	2.5	7.43e-13	1.61e-11	LOC440030
169575	-2.28	7.56e-13	1.63e-11	TRPV6
131715	-1.09	7.72e-13	1.66e-11	FAM122B
124049	-1.13	7.76e-13	1.67e-11	KIAA0141
197801	-1.78	7.91e-13	1.7e-11	TSPAN14
159075	-0.87	7.94e-13	1.7e-11	SPOP
179610	-0.9	7.94e-13	1.7e-11	TROVE2
121778	-1.96	7.95e-13	1.7e-11	HSPA12B
545513	1.85	8e-13	1.71e-11	IGFL1
129115	-3.16	8e-13	1.71e-11	RAPGEF5
175443	1.2	8.16e-13	1.74e-11	KIAA0859
127770	1.73	8.19e-13	1.74e-11	TIRAP
184337	-0.94	8.28e-13	1.76e-11	PSCD2
134522	-1.55	8.42e-13	1.78e-11	ALDH3B2
157279	-0.56	8.42e-13	1.78e-11	ZNF14
180071	1.43	8.48e-13	1.8e-11	C9orf3
145784	-2.47	8.49e-13	1.8e-11	MS4A7
128491	-2.33	8.66e-13	1.83e-11	MORN3
204612	-3	8.85e-13	1.86e-11	FCGR2B
190308	1.62	8.85e-13	1.86e-11	FLJ40629
179607	-0.66	8.97e-13	1.88e-11	MAK10
168741	-1.26	8.97e-13	1.88e-11	TNFAIP3
205035	-1.22	9.02e-13	1.89e-11	STIM2
236452	2.05	9.03e-13	1.89e-11	LOC441761
100385	-0.69	9.14e-13	1.91e-11	ZFR
137709	-1.42	9.26e-13	1.93e-11	HDAC5
180626	1.42	9.39e-13	1.96e-11	PRC1
114670	-3.45	9.45e-13	1.97e-11	P2RY14
128011	-2.22	9.59e-13	1.99e-11	FLI1
159434	-3	9.6e-13	1.99e-11	VIPR1
103567	2.43	9.63e-13	2e-11	GHSR
146533	-1.74	9.72e-13	2.01e-11	YPEL2
122012	-0.93	9.75e-13	2.02e-11	KTN1
157957	-0.93	9.87e-13	2.04e-11	GNAI3
703401	2.29	1.04e-12	2.14e-11	UNQ6975
165922	-0.89	1.05e-12	2.15e-11	UBE2E4P
109956	-1.68	1.07e-12	2.2e-11	ANGPT1
102387	-2.9	1.08e-12	2.21e-11	AMY1B
174214	-3.66	1.08e-12	2.21e-11	HIGD1B
150652	-2.27	1.09e-12	2.22e-11	ARTN
137763	-2.27	1.1e-12	2.25e-11	FAM69B
175300	-1.01	1.11e-12	2.27e-11	ACYP1
206244	1.93	1.14e-12	2.31e-11	HCG4
135510	-1.27	1.15e-12	2.34e-11	CREB3L2
146593	-1.16	1.17e-12	2.37e-11	ACADVL
106427	-1.66	1.2e-12	2.43e-11	CGNL1
129918	4.17	1.2e-12	2.43e-11	CLDN10
229017	1.36	1.25e-12	2.5e-11	KIAA1257
138411	1.31	1.25e-12	2.52e-11	MRPL16
161892	1.32	1.27e-12	2.54e-11	COX6A2
183356	-3	1.37e-12	2.74e-11	BBOX1
194763	1.15	1.38e-12	2.75e-11	YIF1B
170503	1.47	1.4e-12	2.79e-11	ASCL2
421950	1.47	1.41e-12	2.81e-11	DKFZP761H1710
159086	-1.1	1.44e-12	2.87e-11	ZNF212
119905	-0.76	1.45e-12	2.87e-11	NDFIP1
146906	-2.79	1.45e-12	2.87e-11	ADH1B
197727	3.54	1.45e-12	2.87e-11	RHOXF1
101987	-0.88	1.46e-12	2.89e-11	KLHL20
142819	-0.9	1.48e-12	2.94e-11	LOC441793
199611	0.86	1.52e-12	3e-11	AMY2A
106918	0.81	1.52e-12	3.01e-11	LOC390282
144212	1.09	1.53e-12	3.02e-11	C21orf56
332119	-0.94	1.55e-12	3.06e-11	UHMK1
152483	0.65	1.57e-12	3.1e-11	EXOSC3
191676	-1.22	1.59e-12	3.13e-11	WWP1
162405	-1.5	1.63e-12	3.2e-11	SORBS2
172691	0.87	1.63e-12	3.2e-11	RPS2
135458	2.19	1.63e-12	3.2e-11	CITED2
177872	-0.65	1.64e-12	3.2e-11	YES1
126331	-1.06	1.64e-12	3.21e-11	SFRS18
203532	0.92	1.66e-12	3.24e-11	BTG3
204208	-0.6	1.68e-12	3.28e-11	TBCA
158931	-0.87	1.69e-12	3.29e-11	SRRM1
125028	-1.19	1.74e-12	3.37e-11	KLF10
198222	2.3	1.74e-12	3.37e-11	CLSTN3
214774	-1	1.75e-12	3.38e-11	UQCRFS1
111003	-0.99	1.77e-12	3.43e-11	NBLA04196
102937	-0.86	1.82e-12	3.52e-11	PNRC1
131928	-1.57	1.83e-12	3.52e-11	MLL4
125629	-0.72	1.86e-12	3.59e-11	TINF2
151476	-1.33	1.86e-12	3.59e-11	TAZ
122227	-2.16	1.88e-12	3.62e-11	CDH5
219645	-0.89	1.9e-12	3.66e-11	YWHAG
197694	2.88	1.91e-12	3.67e-11	FSD1L
231105	0.93	1.92e-12	3.68e-11	LOC392872
160911	-1.82	1.96e-12	3.76e-11	EPS8L1
157377	-0.91	1.97e-12	3.77e-11	GOSR1
151759	2.13	1.99e-12	3.79e-11	SCD
224851	-3.5	1.99e-12	3.79e-11	SVEP1
187236	-1.39	2e-12	3.81e-11	CYTH1
166561	-1.38	2e-12	3.81e-11	EIF4ENIF1
107614	-1.69	2.06e-12	3.91e-11	PERLD1
213722	-0.75	2.06e-12	3.92e-11	RAB21
114559	-1.08	2.07e-12	3.94e-11	ARL6IP5
137683	-1.52	2.1e-12	3.97e-11	URG4
211684	-2.42	2.1e-12	3.98e-11	CREB5
141908	1.29	2.12e-12	4.01e-11	PECI
128869	-1.44	2.14e-12	4.03e-11	SGMS1
195908	1.8	2.14e-12	4.04e-11	IGF2AS
204758	-1.08	2.19e-12	4.13e-11	RXRB
181176	0.89	2.2e-12	4.14e-11	TREX2
135966	-1.71	2.2e-12	4.14e-11	C21orf124
177676	2.32	2.21e-12	4.15e-11	LOC149478
103779	-3.57	2.22e-12	4.16e-11	LOC400701
117132	-1.17	2.28e-12	4.26e-11	TSC22D1
118831	1.02	2.28e-12	4.26e-11	PDF
231043	0.98	2.28e-12	4.26e-11	LOC153577
105463	-0.77	2.32e-12	4.32e-11	CAB39
208158	-1.06	2.32e-12	4.32e-11	NFE2L2
157563	1.11	2.33e-12	4.34e-11	DCST2
118760	-0.9	2.36e-12	4.38e-11	SMARCA4
203381	-1.43	2.36e-12	4.38e-11	FOXP1
145220	1.55	2.36e-12	4.38e-11	LOC392437
210225	1.89	2.37e-12	4.39e-11	PHGDH
158569	-2.31	2.38e-12	4.41e-11	TMEM204
180403	0.93	2.42e-12	4.47e-11	TRPT1
136165	-2.65	2.43e-12	4.49e-11	USHBP1
126438	1.18	2.48e-12	4.58e-11	AKNA
226452	-1.36	2.51e-12	4.62e-11	ZNF226
184220	-0.68	2.52e-12	4.62e-11	PSMD1
203962	0.85	2.53e-12	4.66e-11	LOC285176
216917	1.6	2.62e-12	4.81e-11	HMMR
106125	-0.98	2.7e-12	4.94e-11	EXT2
138451	-0.98	2.75e-12	5.02e-11	DPP8
106876	-2.31	2.76e-12	5.04e-11	KIAA1324L
214124	1.16	2.78e-12	5.07e-11	VDAC3
220060	-2.83	2.85e-12	5.19e-11	TCF8
144135	-2.17	2.86e-12	5.2e-11	OAS2
223922	1.17	2.89e-12	5.24e-11	LOC389904
190833	-1.13	2.91e-12	5.27e-11	HSPBAP1
110790	-1.99	2.96e-12	5.35e-11	ARHGAP17
123933	-0.95	2.98e-12	5.39e-11	MLL3
122933	-0.81	2.99e-12	5.39e-11	BBX
100845	-0.94	3e-12	5.41e-11	C18orf8
196309	-1.29	3.13e-12	5.61e-11	ACPL2
199603	-2.44	3.13e-12	5.61e-11	ARAP3
308378	-0.91	3.13e-12	5.61e-11	ZNF248
205623	-1.62	3.14e-12	5.63e-11	RPA4
235515	-1.37	3.21e-12	5.75e-11	LOC339843
163137	0.86	3.22e-12	5.76e-11	RPS2
115725	1.1	3.23e-12	5.76e-11	ANKRD38
121659	1.51	3.25e-12	5.8e-11	RGS11
199254	-3.16	3.28e-12	5.84e-11	FAM107A
203036	0.62	3.33e-12	5.93e-11	H2AFV
204731	-1.61	3.37e-12	5.99e-11	CBX7
215863	-0.68	3.38e-12	6e-11	PACSIN2
160902	2.39	3.44e-12	6.1e-11	TBX5
180184	-2.21	3.45e-12	6.1e-11	GMFG
106386	1.18	3.47e-12	6.14e-11	POU5F1P1
128603	-1.05	3.53e-12	6.23e-11	PHF2
210662	-2.03	3.55e-12	6.26e-11	ABCG1
115055	-2.04	3.56e-12	6.28e-11	ANKRD57
170041	-0.9	3.63e-12	6.39e-11	NPC1
149861	-2.16	3.64e-12	6.41e-11	PLXNB2
142039	-1.35	3.65e-12	6.41e-11	PARP6
135851	3.02	3.67e-12	6.43e-11	REN
609783	0.98	3.68e-12	6.44e-11	KRTAP12-1
201589	1.37	3.68e-12	6.45e-11	ZNF581
135636	1.34	3.69e-12	6.45e-11	LOC390006
207506	-0.75	3.72e-12	6.5e-11	FBXO30
164357	1.28	3.78e-12	6.59e-11	TK1
193851	3.27	3.82e-12	6.65e-11	PORCN
193196	-0.86	3.83e-12	6.66e-11	PYCR1
173993	-0.87	3.86e-12	6.71e-11	TM2D1
186731	0.81	3.87e-12	6.72e-11	NDUFB9
126530	-0.6	3.94e-12	6.84e-11	DDX21
224395	-2.16	3.96e-12	6.86e-11	CCND1
137388	-1.03	4.03e-12	6.98e-11	PPM1D
704069	3.14	4.07e-12	7.03e-11	SATL1
191241	-1.4	4.16e-12	7.2e-11	MSRA
136442	-0.81	4.17e-12	7.2e-11	DDX56
148862	1.21	4.21e-12	7.26e-11	BHLHB4
210229	-1.47	4.24e-12	7.31e-11	RASAL2
208601	-1.96	4.26e-12	7.32e-11	MC1R
101973	-1.92	4.29e-12	7.37e-11	GNG11
209398	-0.88	4.34e-12	7.43e-11	MAT2B
127379	1.25	4.39e-12	7.51e-11	DPY30
142562	1.37	4.46e-12	7.62e-11	TRIM31
143651	1.2	4.49e-12	7.66e-11	UBE2C
171026	-0.64	4.53e-12	7.72e-11	C20orf30
187149	-0.93	4.59e-12	7.81e-11	USP30
106334	-0.83	4.67e-12	7.94e-11	NECAP2
180844	1.6	4.7e-12	7.98e-11	GPR18
103931	-0.57	4.76e-12	8.08e-11	ADNP
180417	-2.25	4.79e-12	8.11e-11	SPRY1
141263	-2.25	4.82e-12	8.16e-11	TLE2
144399	-1.16	4.84e-12	8.19e-11	PLA2G16
136918	-0.87	4.86e-12	8.2e-11	STX4
210956	-1.43	4.96e-12	8.37e-11	FARP2
144040	2.1	5.03e-12	8.48e-11	PCGF2
150548	-0.95	5.11e-12	8.61e-11	RP11-298P3.3
123139	1.66	5.14e-12	8.64e-11	SYNE1
184324	1.42	5.23e-12	8.78e-11	DNASE2
196899	1.58	5.27e-12	8.84e-11	GDF1
191146	2.25	5.34e-12	8.94e-11	C3orf58
122069	-1.78	5.34e-12	8.95e-11	ADCY3
121840	-2.95	5.46e-12	9.13e-11	EDN1
215855	-1.26	5.47e-12	9.13e-11	PIP5K1B
203708	4.31	5.49e-12	9.17e-11	LAIR2
170536	1.72	5.55e-12	9.24e-11	LOC440519
187070	1.17	5.55e-12	9.24e-11	TOMM7
104140	-0.68	5.63e-12	9.37e-11	LARP1
207156	0.95	5.68e-12	9.45e-11	NOC2L
162275	4.44	5.8e-12	9.62e-11	TMC3
204044	2.27	5.87e-12	9.73e-11	PTTG1
115673	0.72	5.93e-12	9.81e-11	NDUFA2
136308	-0.99	6.31e-12	1.04e-10	ABCD4
234493	-0.94	6.54e-12	1.08e-10	C10orf74
142959	0.78	6.55e-12	1.08e-10	SSBP3
180665	1.48	6.59e-12	1.08e-10	LOC440186
223480	-0.82	6.62e-12	1.09e-10	GNA11
129580	3.12	6.66e-12	1.09e-10	CNTN6
114529	0.89	6.68e-12	1.1e-10	XAGE3
143290	-1.76	6.7e-12	1.1e-10	TMEM54
140957	-1.61	6.9e-12	1.13e-10	LOC257407
117405	2.28	7.01e-12	1.15e-10	NMNAT3
142580	-1.02	7.02e-12	1.15e-10	CEP135
162558	0.8	7.05e-12	1.15e-10	RRM1
228930	1.91	7.08e-12	1.16e-10	CCDC125
165668	1.73	7.16e-12	1.17e-10	NPL
115276	2.8	7.18e-12	1.17e-10	DKFZP434B061
130362	-1.31	7.27e-12	1.18e-10	TDG
140397	-1.34	7.43e-12	1.21e-10	ZFP2
130576	-1.66	7.44e-12	1.21e-10	GSDMB
216120	1.35	7.47e-12	1.21e-10	CCNB1
111620	2.63	7.57e-12	1.23e-10	DIO1
120765	-0.7	7.62e-12	1.23e-10	CAND1
146656	-0.78	7.68e-12	1.24e-10	PUM1
208654	0.97	8.11e-12	1.31e-10	FBXL8
178900	1.58	8.11e-12	1.31e-10	HOXC5
201615	-3.38	8.14e-12	1.31e-10	TNNT3
187739	-2.75	8.21e-12	1.32e-10	SULT2B1
114289	-3.49	8.24e-12	1.32e-10	PALMD
162841	1.01	8.31e-12	1.33e-10	TBC1D9
235736	0.71	8.51e-12	1.36e-10	RPL7A
212787	-1.03	8.51e-12	1.36e-10	GNPAT
140667	-1.69	8.75e-12	1.4e-10	SYNPO
163015	2.43	8.79e-12	1.4e-10	IFITM5
193936	1.8	8.87e-12	1.41e-10	VPS18
191332	-1.99	9.08e-12	1.45e-10	EFHA2
182661	-1.23	9.1e-12	1.45e-10	hypothetical protein FLJ10404
135191	-1.08	9.15e-12	1.45e-10	C14orf131
174855	1.36	9.19e-12	1.46e-10	LOC441837
119887	-0.72	9.35e-12	1.48e-10	ZNF200
201343	1.12	9.38e-12	1.49e-10	PHGDHL1
210924	-2.54	9.43e-12	1.49e-10	C4orf31
183516	1.25	9.48e-12	1.5e-10	HERPUD1
226098	-1.09	9.58e-12	1.51e-10	ZNF585B
106187	2.32	9.74e-12	1.54e-10	CDC20
209377	2.37	9.9e-12	1.56e-10	SCD
202512	-0.96	9.95e-12	1.57e-10	TBC1D1
109450	-0.98	9.98e-12	1.57e-10	FIP1L1
147612	-1.93	1e-11	1.57e-10	EXOC6
114086	1.55	1e-11	1.57e-10	C19orf35
202425	-0.66	1e-11	1.57e-10	PSMC6
194541	-0.83	1.02e-11	1.6e-10	USP8
130678	1.69	1.03e-11	1.61e-10	PA2G4
188922	-2.25	1.04e-11	1.63e-10	TRIB2
177198	-0.63	1.05e-11	1.64e-10	PTMA
118740	-2.7	1.06e-11	1.65e-10	CXCL12
123490	1.43	1.07e-11	1.67e-10	PRR11
207688	-0.87	1.07e-11	1.67e-10	SFRS15
123012	-1.97	1.08e-11	1.68e-10	JAG1
232016	-1.46	1.1e-11	1.71e-10	SH3MD1
188475	0.73	1.11e-11	1.73e-10	LOC441488
212190	-2.07	1.12e-11	1.74e-10	LPHN2
234906	1.16	1.12e-11	1.74e-10	NAV3
160141	-0.94	1.13e-11	1.74e-10	PHC1
206251	-0.75	1.13e-11	1.74e-10	ZBTB5
186758	-1.52	1.15e-11	1.77e-10	AMN1
221921	-2.24	1.15e-11	1.77e-10	PLXNA2
126186	-0.97	1.16e-11	1.79e-10	SPNS1
153134	-1.53	1.18e-11	1.81e-10	KIAA1543
129999	-1.56	1.18e-11	1.82e-10	PIK3C2B
171651	-2.71	1.19e-11	1.82e-10	C4BPB
142397	-2.27	1.19e-11	1.82e-10	BNC1
117994	-1.22	1.19e-11	1.82e-10	CLIP1
115381	1.25	1.2e-11	1.84e-10	UBE2S
128389	-2.14	1.2e-11	1.84e-10	CD93
173915	-0.92	1.2e-11	1.84e-10	DCUN1D2
135372	-0.6	1.22e-11	1.85e-10	COX7A2
136062	1.63	1.25e-11	1.91e-10	SCRT1
219853	1.75	1.26e-11	1.92e-10	C1orf161
213889	-0.68	1.27e-11	1.94e-10	SFRS8
169078	-2.1	1.28e-11	1.94e-10	TRIM62
187988	-1.18	1.29e-11	1.95e-10	FUT8
165177	-1.16	1.29e-11	1.95e-10	LYST
173538	1.33	1.29e-11	1.96e-10	PCDHGC5
205070	-3.5	1.3e-11	1.97e-10	HIF3A
152393	-1.19	1.3e-11	1.97e-10	C1orf103
133096	-1.18	1.32e-11	1.99e-10	ZNF335
198606	-2.91	1.32e-11	1.99e-10	EMP1
178411	1.92	1.32e-11	2e-10	PAX1
138685	1.65	1.33e-11	2e-10	MAD2L1
128435	1.29	1.33e-11	2e-10	NUSAP1
210276	-0.95	1.34e-11	2.02e-10	PHF21A
180965	-2.61	1.35e-11	2.03e-10	NOS1AP
162571	1.46	1.38e-11	2.08e-10	RPSA
156794	-0.86	1.41e-11	2.12e-10	SYPL1
165338	-1.29	1.43e-11	2.14e-10	JUND
207008	-1.39	1.43e-11	2.14e-10	ZNF234
102341	-1.6	1.44e-11	2.16e-10	KIAA1462
135984	1.36	1.47e-11	2.19e-10	C6orf160
162138	-0.88	1.48e-11	2.2e-10	SMARCA5
147578	-1.99	1.48e-11	2.21e-10	CLIC2
110570	1.99	1.49e-11	2.21e-10	COL5A1
123361	1.67	1.51e-11	2.24e-10	KIAA0101
204795	-2.01	1.51e-11	2.24e-10	SLC16A4
117466	-1.16	1.54e-11	2.28e-10	ENOX2
115931	2.02	1.54e-11	2.28e-10	ELSPBP1
171132	-1.53	1.56e-11	2.32e-10	GARNL4
707472	1.26	1.57e-11	2.32e-10	D21S2090E
122302	-1.16	1.57e-11	2.32e-10	FKRP
229056	1.3	1.6e-11	2.36e-10	SMEK2
221463	1.94	1.6e-11	2.36e-10	VWA2
166314	2.51	1.6e-11	2.36e-10	PRPF19
214049	1.44	1.62e-11	2.38e-10	FAM92A1
122433	-0.81	1.62e-11	2.39e-10	TIAL1
150705	-0.75	1.63e-11	2.39e-10	PRDM10
204266	1.18	1.65e-11	2.43e-10	RPSA
162887	1.08	1.68e-11	2.47e-10	WDR41
201294	-1.09	1.71e-11	2.5e-10	EFHC1
204274	1.88	1.73e-11	2.53e-10	SMC2
199535	1.19	1.77e-11	2.59e-10	ELK1
179968	-1.23	1.77e-11	2.59e-10	ZNF577
157574	3.37	1.81e-11	2.63e-10	LHB
101693	-1.15	1.87e-11	2.73e-10	DDX23
171110	-1.27	1.88e-11	2.74e-10	KEAP1
158935	-0.95	1.89e-11	2.74e-10	OSBPL2
133925	-1.65	1.89e-11	2.74e-10	CYTH3
186112	-1.2	1.91e-11	2.77e-10	ANKS1A
217539	-1.39	1.91e-11	2.77e-10	CNOT4
100356	0.96	1.95e-11	2.82e-10	RANBP1
102654	1.47	1.98e-11	2.86e-10	TXLNB
164643	-1.4	1.99e-11	2.87e-10	ANKRD12
231484	-1.57	1.99e-11	2.87e-10	AUTS2
214805	-0.85	1.99e-11	2.87e-10	YLPM1
116004	-0.64	2e-11	2.87e-10	RAPGEF2
145258	-1.52	2.02e-11	2.9e-10	KIAA1522
222724	-1.35	2.03e-11	2.92e-10	CAST
175029	-1.35	2.04e-11	2.92e-10	HDAC7A
143322	1.42	2.14e-11	3.07e-10	CDC42EP5
157868	-2.92	2.19e-11	3.13e-10	ST18
142290	0.78	2.2e-11	3.15e-10	RPLP0P2
134244	-1.51	2.22e-11	3.17e-10	SMG7
167836	-0.67	2.22e-11	3.17e-10	SF3B1
156297	1.62	2.25e-11	3.21e-10	AGPAT4
161158	-3.33	2.26e-11	3.22e-10	C11orf63
139821	-0.83	2.3e-11	3.27e-10	GCC1
208420	1.06	2.3e-11	3.27e-10	NRXN2
188607	-0.88	2.31e-11	3.27e-10	PIGN
165294	-0.67	2.39e-11	3.39e-10	LRRC42
137209	-0.69	2.39e-11	3.39e-10	C10orf28
182538	-1.53	2.41e-11	3.4e-10	INPP1
179668	-0.84	2.44e-11	3.45e-10	C11orf30
102403	-0.78	2.45e-11	3.45e-10	PHF16
145027	0.69	2.45e-11	3.45e-10	LOC441497
104539	-0.94	2.47e-11	3.48e-10	CLEC1A
176192	-1.12	2.47e-11	3.48e-10	CDC26
235488	1.32	2.53e-11	3.56e-10	ENPP7
111749	3.38	2.54e-11	3.57e-10	ZBTB22
193875	4.05	2.55e-11	3.58e-10	ANGPT2
107402	1.24	2.55e-11	3.58e-10	DAP3
131260	-0.85	2.6e-11	3.64e-10	ADD1
106211	-0.91	2.62e-11	3.67e-10	C20orf4
201951	-2.73	2.63e-11	3.69e-10	EVI1
331511	1.08	2.67e-11	3.73e-10	LCE3C
105119	2.77	2.7e-11	3.77e-10	TK1
102183	1.63	2.71e-11	3.78e-10	MOSC1
508893	1.26	2.74e-11	3.81e-10	LOC152578
164821	-1.26	2.75e-11	3.83e-10	DHX9
200796	-0.76	2.79e-11	3.89e-10	C1orf77
113462	-2.11	2.85e-11	3.96e-10	GIMAP2
151497	3.97	2.88e-11	4.01e-10	CGB8
183052	-2.2	2.89e-11	4.01e-10	PAQR6
172064	0.82	2.91e-11	4.03e-10	PHPT1
139199	-0.88	2.96e-11	4.11e-10	CDC23
231173	1.37	2.99e-11	4.15e-10	C1orf137
172196	1.29	3e-11	4.16e-10	MGC70857
135743	1.09	3.15e-11	4.34e-10	PRO0478
179130	-1.04	3.15e-11	4.34e-10	RBBP5
180426	1.14	3.16e-11	4.35e-10	FGF1
191821	-1.75	3.21e-11	4.42e-10	CXCR4
220381	1.93	3.21e-11	4.42e-10	EYA2
105226	-0.93	3.22e-11	4.42e-10	DNPEP
157737	1.95	3.31e-11	4.54e-10	C1orf92
135020	1.26	3.37e-11	4.62e-10	CCDC86
157820	-0.83	3.5e-11	4.79e-10	C10orf76
157784	0.74	3.51e-11	4.79e-10	PDCD4
116549	-0.74	3.53e-11	4.82e-10	MFN2
138869	-0.94	3.62e-11	4.94e-10	TMEM135
207275	1.26	3.62e-11	4.94e-10	HIP1R
227162	-0.74	3.67e-11	5e-10	YWHAB
109437	-0.89	3.67e-11	5e-10	ZNFX1
178424	1.61	3.69e-11	5.02e-10	STK32B
712595	-1.59	3.7e-11	5.03e-10	FAM183A
128624	-0.99	3.84e-11	5.2e-10	PTK2
703414	-0.91	3.86e-11	5.23e-10	ATP6
212718	-2.54	3.88e-11	5.25e-10	PRO1073
121408	1.53	3.91e-11	5.29e-10	OAF
189490	-1.67	3.91e-11	5.29e-10	NR3C2
228532	1.86	3.91e-11	5.29e-10	LOC441113
177900	-0.56	3.94e-11	5.32e-10	MTX2
190520	-0.74	4.01e-11	5.4e-10	PREI3
202542	-1.37	4.16e-11	5.59e-10	FLJ31438
113110	-0.69	4.17e-11	5.6e-10	TCERG1
133140	0.9	4.18e-11	5.6e-10	LOC285296
167013	1.3	4.19e-11	5.62e-10	ZWINT
186044	-1.88	4.2e-11	5.63e-10	CD163L1
120870	-0.87	4.37e-11	5.84e-10	MASK-BP3
114566	-2.92	4.39e-11	5.86e-10	ACOXL
200103	0.98	4.39e-11	5.86e-10	ASB18
190380	-0.99	4.4e-11	5.87e-10	SEC61A2
147521	1.02	4.45e-11	5.93e-10	TPI1
190198	1	4.47e-11	5.95e-10	IL27
118644	-1.73	4.49e-11	5.97e-10	MLKL
183171	0.76	4.49e-11	5.97e-10	ETHE1
120125	-2.97	4.49e-11	5.97e-10	PHLDB1
166813	0.81	4.5e-11	5.98e-10	TNNI2
155915	1.85	4.52e-11	5.99e-10	ABCA7
112880	-0.7	4.52e-11	5.99e-10	ZNF384
697257	0.95	4.54e-11	6.01e-10	GATS
111812	-0.57	4.57e-11	6.04e-10	WHSC1L1
109046	-1.43	4.57e-11	6.04e-10	UBE2D4
224940	1.16	4.58e-11	6.05e-10	DUSP3
163993	0.83	4.62e-11	6.09e-10	XAGE2
199633	1.36	4.63e-11	6.1e-10	EBP
118830	1.68	4.74e-11	6.24e-10	KIF20A
207896	-1.1	4.76e-11	6.25e-10	HELZ
202499	1.99	4.81e-11	6.32e-10	CRYBA1
380088	-2.21	4.86e-11	6.38e-10	PSORS1C2
151000	-1.29	4.87e-11	6.38e-10	CEBPD
146885	-0.86	4.96e-11	6.5e-10	POMT2
100455	1.29	5.02e-11	6.57e-10	CENPN
168727	-1.19	5.05e-11	6.6e-10	ZNF187
219457	1.56	5.12e-11	6.69e-10	EFNB3
100278	-1.35	5.14e-11	6.71e-10	MCART2
234785	1.63	5.21e-11	6.78e-10	PLEKHH1
134095	-1.8	5.21e-11	6.78e-10	SLCO2B1
199487	-2.68	5.21e-11	6.78e-10	SV2B
116407	-0.67	5.26e-11	6.82e-10	HNRPK
143857	-1.9	5.29e-11	6.86e-10	KANK3
142769	1.33	5.32e-11	6.9e-10	G6PD
136008	-0.92	5.33e-11	6.9e-10	ARID4A
195134	1.22	5.33e-11	6.9e-10	CENPK
125982	2.69	5.34e-11	6.91e-10	PF4V1
193596	1.8	5.39e-11	6.96e-10	ARG2
122343	-1.84	5.5e-11	7.11e-10	FABP5
234269	0.89	5.53e-11	7.13e-10	DKFZP434A062
215721	-1.01	5.57e-11	7.18e-10	TMEM43
134864	-0.7	5.61e-11	7.22e-10	KIAA0446
137501	-1.11	5.66e-11	7.28e-10	FBXO21
113852	-0.9	5.71e-11	7.34e-10	KIAA0831
113574	2.72	5.75e-11	7.38e-10	BTNL2
227967	-2.21	5.75e-11	7.38e-10	C18orf49
156986	-0.85	5.86e-11	7.51e-10	PIGA
162282	-0.56	5.93e-11	7.59e-10	CCDC47
214374	-1.86	5.96e-11	7.63e-10	IL4R
10529369	-1.01	5.97e-11	7.64e-10	ZC3H5
200194	-0.84	6.02e-11	7.69e-10	ZNF350
174906	-1.68	6.05e-11	7.72e-10	IPO13
185037	0.97	6.07e-11	7.74e-10	CDK4
152777	0.58	6.08e-11	7.74e-10	TSEN34
234830	1.44	6.09e-11	7.75e-10	KRTAP5-4
172291	-0.9	6.14e-11	7.81e-10	BANP
111587	0.8	6.18e-11	7.85e-10	ALKBH7
111931	-0.57	6.28e-11	7.96e-10	SLTM
227872	0.94	6.43e-11	8.16e-10	DNAJC4
205575	-0.75	6.56e-11	8.3e-10	DGCR8
197752	0.67	6.61e-11	8.37e-10	RUFY2
156113	0.6	6.64e-11	8.39e-10	RPL10A
211578	-0.56	6.65e-11	8.4e-10	GPBP1
110140	2.03	6.7e-11	8.46e-10	FAM72A
106848	1.28	6.8e-11	8.58e-10	SHCBP1
186829	-2.28	6.88e-11	8.67e-10	BICD1
119554	-1.49	6.93e-11	8.71e-10	CLEC4A
136952	-0.98	7.01e-11	8.8e-10	EGFR
190575	-0.75	7.03e-11	8.82e-10	ZNF57
125148	2.71	7.08e-11	8.87e-10	C9orf100
173146	1.33	7.08e-11	8.87e-10	DLX5
222823	3.04	7.12e-11	8.91e-10	SIGLEC1
191050	-1.74	7.16e-11	8.96e-10	MAPKBP1
192445	0.96	7.21e-11	9.01e-10	LOC389772
131586	-1.52	7.23e-11	9.02e-10	SEC15L2
216584	-0.81	7.27e-11	9.07e-10	VPS13C
179254	-1.26	7.36e-11	9.18e-10	SNX11
172828	1.07	7.39e-11	9.2e-10	BOLA3
222079	1.1	7.39e-11	9.2e-10	CTNND1
226728	-2	7.41e-11	9.21e-10	GABPA
215195	1.39	7.42e-11	9.21e-10	C1orf210
109347	0.84	7.46e-11	9.26e-10	LOC388955
183009	-1.86	7.49e-11	9.29e-10	LOC641298
165124	0.65	7.51e-11	9.31e-10	IL6R
169367	-1.54	7.53e-11	9.33e-10	C3orf64
158272	-2.04	7.54e-11	9.34e-10	SGEF
114744	-1.27	7.67e-11	9.48e-10	HIRA
207317	-1.9	7.69e-11	9.49e-10	SHRM
157928	-1.69	7.69e-11	9.49e-10	MICAL1
175353	-0.76	7.69e-11	9.49e-10	RTN3
194628	-2.54	7.7e-11	9.49e-10	NEK11
119513	1.04	7.73e-11	9.52e-10	ENO1
216138	-2.15	7.77e-11	9.56e-10	2009-03-01
102875	0.88	7.85e-11	9.65e-10	PX19
190174	-1.47	7.88e-11	9.68e-10	MFNG
145093	-0.63	7.97e-11	9.79e-10	hCG_1757335
192361	-1.63	8e-11	9.82e-10	CMAH
115613	-0.81	8.04e-11	9.86e-10	RNASEN
201758	-1.88	8.06e-11	9.88e-10	C19orf18
131792	1.5	8.08e-11	9.9e-10	C22orf36
101498	-1.85	8.12e-11	9.94e-10	FABP5L3
100736	-2.58	8.35e-11	1.02e-09	PLCB4
206211	-2.11	8.36e-11	1.02e-09	PNMT
150012	2.11	8.38e-11	1.02e-09	hCG1651476
122812	-2.07	8.39e-11	1.02e-09	CSAG1
103585	0.79	8.42e-11	1.03e-09	FAM127A
227473	2.06	8.45e-11	1.03e-09	C11orf9
110046	-0.6	8.48e-11	1.03e-09	UTP14C
236913	2.74	8.64e-11	1.05e-09	ME1
203995	1.17	8.64e-11	1.05e-09	IRGC
147634	-0.81	8.78e-11	1.07e-09	AKAP9
145007	1.09	8.9e-11	1.08e-09	TMEM25
190437	-0.6	8.98e-11	1.09e-09	CLIC1
214959	-0.61	9.04e-11	1.09e-09	TM2D3
135233	-0.78	9.13e-11	1.1e-09	SUPV3L1
105334	0.84	9.16e-11	1.11e-09	FARSA
113895	-2.45	9.5e-11	1.15e-09	SYNPO2L
232403	-2	9.72e-11	1.17e-09	LOC253805
235846	1.13	9.81e-11	1.18e-09	NFAM1
153188	-1.16	9.87e-11	1.19e-09	ULK1
177090	-0.58	9.9e-11	1.19e-09	RNF111
134903	-1.1	9.92e-11	1.19e-09	CTBP2
109998	-0.68	9.97e-11	1.19e-09	RAD17
151056	3.62	1e-10	1.2e-09	MFAP4
138481	-0.74	1e-10	1.2e-09	CNN3
144618	1.5	1e-10	1.2e-09	DRD2
651601	1.74	1.01e-10	1.21e-09	CXCL14
197890	1.21	1.01e-10	1.21e-09	PAX4
113928	2	1.02e-10	1.22e-09	RPS2
109122	-1.36	1.02e-10	1.22e-09	SAMHD1
128509	-2.38	1.02e-10	1.22e-09	MMRN1
156345	-0.79	1.05e-10	1.25e-09	CHERP
215788	-0.6	1.06e-10	1.26e-09	CRYZL1
110353	-2.76	1.06e-10	1.26e-09	TIE1
125971	-1.09	1.06e-10	1.26e-09	ITPKC
207755	-2.04	1.07e-10	1.27e-09	IGFBP4
188379	-0.88	1.07e-10	1.27e-09	YWHAH
177465	-0.71	1.08e-10	1.28e-09	PJA2
124730	-0.77	1.09e-10	1.29e-09	SART3
162494	-0.59	1.09e-10	1.29e-09	COX6A1
170337	-1.68	1.09e-10	1.29e-09	VEGFC
117158	2.11	1.1e-10	1.3e-09	PHYHD1
590611	-0.78	1.1e-10	1.3e-09	RPL7L1
124735	1.04	1.12e-10	1.33e-09	FARSB
182776	-2.68	1.13e-10	1.33e-09	ABCA8
170576	1.67	1.14e-10	1.34e-09	LOC402168
165348	-2.94	1.14e-10	1.34e-09	VANGL2
170354	0.83	1.15e-10	1.35e-09	MRPS18A
143249	-2.02	1.17e-10	1.38e-09	A2BP1
210540	-0.67	1.17e-10	1.38e-09	NCOA6
100120	1.43	1.18e-10	1.39e-09	PGD
121876	2.01	1.2e-10	1.4e-09	C17orf28
181391	1.07	1.2e-10	1.41e-09	PQLC3
186797	-1.91	1.22e-10	1.42e-09	SOX17
166377	0.75	1.23e-10	1.44e-09	ZNF428
138719	0.79	1.24e-10	1.45e-09	CHD6
165963	-0.72	1.26e-10	1.46e-09	C1orf25
378783	1.9	1.26e-10	1.46e-09	DUSP5P
704185	1.14	1.26e-10	1.47e-09	C17orf57
213523	-1.17	1.26e-10	1.47e-09	ZNF655
131734	-2.51	1.26e-10	1.47e-09	LYSMD4
147928	-1.8	1.26e-10	1.47e-09	GDPD5
196076	1.05	1.27e-10	1.47e-09	SLC36A1
141257	-1.9	1.28e-10	1.48e-09	TRIM45
170769	-0.69	1.29e-10	1.49e-09	ZNF438
154469	0.99	1.29e-10	1.49e-09	DPEP3
193304	1.34	1.29e-10	1.5e-09	MGC27348
185704	0.93	1.3e-10	1.5e-09	LOC442426
217182	-0.82	1.3e-10	1.51e-09	DNAJB14
193356	-1	1.31e-10	1.51e-09	ZNF419
195456	1.87	1.31e-10	1.51e-09	AGR2
209756	-1.68	1.31e-10	1.51e-09	SCML1
222497	-1.02	1.32e-10	1.52e-09	DPH1
129575	-1.61	1.33e-10	1.53e-09	PPP1R12B
147158	1.58	1.33e-10	1.53e-09	LOC440927
212501	-2.33	1.34e-10	1.54e-09	DOCK6
182989	-1.52	1.34e-10	1.54e-09	CRIM1
163399	-1.03	1.35e-10	1.55e-09	PAK1
129890	1.02	1.35e-10	1.55e-09	TUBA2
123083	2.2	1.38e-10	1.58e-09	C16orf7
124411	-1.94	1.4e-10	1.59e-09	COP1
126373	-1.2	1.42e-10	1.63e-09	STARD4
106874	-0.8	1.43e-10	1.64e-09	LEMD3
118930	-1.27	1.46e-10	1.66e-09	TXNIP
203772	-0.61	1.48e-10	1.68e-09	FAM20B
154962	-0.99	1.48e-10	1.68e-09	NFYC
174881	-1.78	1.49e-10	1.7e-09	CCDC69
198427	1.41	1.5e-10	1.71e-09	UCN2
157046	1.54	1.52e-10	1.72e-09	karyopherin alpha-2 subunit like
214770	-1.32	1.53e-10	1.74e-09	VGLL4
129965	0.69	1.54e-10	1.74e-09	LOC391124
189094	1.06	1.54e-10	1.75e-09	TPX2
101588	-0.63	1.55e-10	1.75e-09	RNF7
169526	1.26	1.55e-10	1.75e-09	SPON2
158661	-0.73	1.55e-10	1.75e-09	JMJD2B
193509	2.16	1.56e-10	1.77e-09	KIAA1602
144980	-0.89	1.57e-10	1.77e-09	CLK4
232916	1.04	1.6e-10	1.8e-09	PP2672
120260	-1.94	1.61e-10	1.81e-09	C1orf54
201997	-1.06	1.61e-10	1.81e-09	PTMAP7
118266	0.82	1.61e-10	1.82e-09	TMEM134
199861	-1.04	1.62e-10	1.82e-09	ZNF672
162511	-1.87	1.62e-10	1.82e-09	CLMN
234436	1.01	1.62e-10	1.82e-09	POLR1D
133405	1.62	1.63e-10	1.83e-09	XCL1
113038	-1.24	1.64e-10	1.83e-09	DOCK11
126079	-0.73	1.66e-10	1.85e-09	CIRBP
217205	0.84	1.66e-10	1.86e-09	C6orf49
119084	-2.56	1.66e-10	1.86e-09	PTGER2
201094	2.17	1.66e-10	1.86e-09	LMNB1
236939	1.26	1.69e-10	1.89e-09	TTK
102233	-0.68	1.69e-10	1.89e-09	TMEM109
189520	-0.6	1.7e-10	1.9e-09	KCMF1
173964	-0.75	1.71e-10	1.9e-09	ELF2
141449	-1.48	1.73e-10	1.92e-09	DENND2D
150022	1.52	1.73e-10	1.92e-09	SPATC1
111298	-0.9	1.78e-10	1.98e-09	TNKS2
130369	-1.1	1.79e-10	1.99e-09	CHSY1
188018	-1.27	1.8e-10	1.99e-09	TDRD7
170365	1.28	1.81e-10	2e-09	NFAM1
133071	-1.17	1.81e-10	2e-09	ZNF585A
124833	1.38	1.81e-10	2e-09	NOS2
178244	0.71	1.81e-10	2e-09	similar to THAP domain-containing protein 4
136096	-1.61	1.83e-10	2.02e-09	LOC399959
200916	1.86	1.84e-10	2.03e-09	TERF1
126265	-0.75	1.85e-10	2.04e-09	JRKL
131033	-1.14	1.85e-10	2.04e-09	DDX58
203686	1.15	1.9e-10	2.09e-09	C2
175485	-0.88	1.93e-10	2.12e-09	PJA1
190785	-1.68	1.95e-10	2.14e-09	TFRC
175442	0.81	1.95e-10	2.14e-09	TMEM14C
146820	-0.86	1.98e-10	2.17e-09	RNPS1
100079	1.41	2e-10	2.19e-09	HSPD1
158523	-0.92	2e-10	2.19e-09	PAFAH1B1
447116	1.02	2.08e-10	2.27e-09	LCE2A
197895	0.67	2.1e-10	2.3e-09	LOC138864
115147	-2.9	2.13e-10	2.32e-09	IL32
155235	-0.91	2.13e-10	2.33e-09	UBR4
155815	0.86	2.14e-10	2.33e-09	LOC91561
135507	-1.21	2.16e-10	2.35e-09	CLOCK
149512	0.96	2.17e-10	2.36e-09	OR6B3
217084	-0.83	2.2e-10	2.39e-09	BCL2L13
206867	-1.22	2.21e-10	2.4e-09	SORBS1
229637	-1.62	2.22e-10	2.41e-09	ZNF471
105105	-0.55	2.26e-10	2.44e-09	S100PBP
127667	-2.14	2.27e-10	2.45e-09	LDB2
162128	0.91	2.31e-10	2.49e-09	HMGN3
130538	0.62	2.32e-10	2.51e-09	TAF12
209315	0.54	2.33e-10	2.51e-09	MTO1
209785	-0.94	2.33e-10	2.51e-09	FLJ12529
198165	-1.59	2.33e-10	2.51e-09	KCNE1L
165286	1.15	2.36e-10	2.54e-09	TEAD4
158079	1.85	2.37e-10	2.55e-09	LTB4R2
207231	-1.12	2.38e-10	2.56e-09	SPRY2
142678	-0.54	2.42e-10	2.6e-09	RBM4
170312	-2.55	2.47e-10	2.65e-09	GPR68
121231	-1.28	2.48e-10	2.66e-09	SUPT6H
151858	-0.8	2.48e-10	2.66e-09	TUT1
153243	-0.56	2.49e-10	2.67e-09	EIF1B
173449	-1.61	2.51e-10	2.67e-09	CLTB
104770	-1.35	2.51e-10	2.68e-09	BEX2
116321	-0.73	2.54e-10	2.71e-09	BCDIN3D
105379	-2.7	2.56e-10	2.72e-09	MEOX2
104861	-0.8	2.56e-10	2.72e-09	UFD1L
167621	-0.82	2.61e-10	2.77e-09	ZNF281
132899	-3.64	2.63e-10	2.79e-09	SVEP1
120075	-1.24	2.63e-10	2.79e-09	AP3M2
179326	1.24	2.64e-10	2.8e-09	C4orf23
116706	-2.41	2.64e-10	2.8e-09	MATN3
146598	-1.35	2.66e-10	2.82e-09	PODNL1
199852	-0.75	2.67e-10	2.83e-09	CCNL1
199617	2.25	2.68e-10	2.83e-09	FAM83D
150162	1	2.68e-10	2.83e-09	SCHIP1
192681	2.91	2.68e-10	2.83e-09	GRID1
216519	-2.98	2.75e-10	2.89e-09	TMEM100
211514	-0.98	2.8e-10	2.95e-09	KBTBD2
200038	1.07	2.82e-10	2.97e-09	PRDX4
139874	3.07	2.83e-10	2.97e-09	HBEGF
138595	-0.96	2.84e-10	2.98e-09	RPAIN
119772	-1.36	2.84e-10	2.98e-09	HIP1
171134	-1.42	2.85e-10	2.99e-09	USP9X
128529	-0.74	2.87e-10	3e-09	KAT5
141887	-1.12	2.87e-10	3e-09	TTC18
103458	-2.76	2.9e-10	3.04e-09	SOX7
221879	-1.12	2.92e-10	3.05e-09	PPP1R12A
190782	-2.02	2.94e-10	3.07e-09	HLA-DMA
226129	2.39	2.95e-10	3.08e-09	MRGPRX3
173181	-2.37	2.97e-10	3.09e-09	CEACAM1
139103	-1.54	2.99e-10	3.11e-09	RNASE1
139259	-1.87	2.99e-10	3.11e-09	ZNF827
211708	3.72	3.01e-10	3.13e-09	SSX3
222587	0.77	3.02e-10	3.14e-09	RPL22
154860	0.91	3.05e-10	3.16e-09	TSPAN13
110183	-0.81	3.06e-10	3.18e-09	U2AF1L1
134134	1.2	3.08e-10	3.19e-09	MYOG
171223	1.38	3.09e-10	3.2e-09	ATP13A2
105242	-0.97	3.09e-10	3.2e-09	PRKRIP1
120503	-0.72	3.1e-10	3.2e-09	FIG4
216855	-0.78	3.12e-10	3.23e-09	C14orf4
188191	0.97	3.13e-10	3.24e-09	FLJ45445
233103	-0.91	3.13e-10	3.24e-09	C16orf28
232347	-1	3.16e-10	3.26e-09	ZNF770
166412	0.57	3.16e-10	3.26e-09	DNAJC10
103022	2.53	3.24e-10	3.34e-09	PTGFR
221643	0.82	3.24e-10	3.34e-09	MSX2
194658	1.43	3.26e-10	3.35e-09	TRIP13
155905	1.6	3.27e-10	3.36e-09	SLC29A1
143532	0.76	3.3e-10	3.39e-09	LOC390998
115680	-0.64	3.31e-10	3.41e-09	PSME1
107499	-1.83	3.32e-10	3.41e-09	DENND3
162098	-1.6	3.33e-10	3.42e-09	IQGAP2
229426	-1.13	3.37e-10	3.45e-09	LOC56930
193430	-3.09	3.38e-10	3.46e-09	KL
104458	-0.79	3.38e-10	3.46e-09	ELAC1
228590	-0.74	3.41e-10	3.49e-09	PAN3
102116	-1.29	3.42e-10	3.5e-09	MTERF
169119	-1.95	3.43e-10	3.51e-09	FZD4
161150	1.5	3.53e-10	3.6e-09	CDC20
173099	-0.8	3.54e-10	3.61e-09	SFRS5
130677	-1.82	3.56e-10	3.63e-09	IFIT2
212772	-0.85	3.59e-10	3.66e-09	KLHL2
152384	-2.09	3.63e-10	3.69e-09	ADAMTSL4
220912	2.28	3.63e-10	3.69e-09	TCERG1L
177346	-2.11	3.63e-10	3.69e-09	S1PR1
108266	-2.01	3.63e-10	3.69e-09	CLIC5
202914	-1.17	3.67e-10	3.73e-09	CD58
683679	0.95	3.68e-10	3.74e-09	STK6P
180376	-0.72	3.69e-10	3.74e-09	FMR1
185088	-0.65	3.7e-10	3.75e-09	STRN3
186608	-1.26	3.7e-10	3.75e-09	MIZF
138213	-0.55	3.75e-10	3.79e-09	DSTN
211180	0.83	3.75e-10	3.8e-09	EFCAB6
201058	2.35	3.78e-10	3.83e-09	G6PC2
101194	-0.7	3.8e-10	3.84e-09	FLJ20558
460762	2.21	3.81e-10	3.85e-09	LOC440447
101781	0.61	3.84e-10	3.88e-09	SNX5
234758	-1.31	3.84e-10	3.88e-09	LOC284454
188552	1.72	3.85e-10	3.88e-09	KDELR3
114335	-1.87	3.92e-10	3.95e-09	EFHD1
236592	-0.54	3.93e-10	3.96e-09	RPL37P6
216444	-1.17	3.94e-10	3.97e-09	EGFL5
143619	-1.05	3.97e-10	4e-09	C8orf55
112215	1.5	3.97e-10	4e-09	LOC132391
225356	-0.79	4.02e-10	4.04e-09	IWS1
128620	-1.33	4.05e-10	4.07e-09	MTF1
208497	-1.25	4.09e-10	4.1e-09	TLE3
205014	-1.58	4.11e-10	4.12e-09	CHD7
168498	-1.31	4.11e-10	4.12e-09	DAPK3
207068	-0.81	4.19e-10	4.19e-09	OCIAD1
161051	-0.79	4.2e-10	4.21e-09	PHF20L1
205832	0.87	4.3e-10	4.3e-09	LOC342659
152076	1.76	4.35e-10	4.35e-09	MMP14
138631	-0.59	4.37e-10	4.36e-09	DHX15
122839	1.34	4.41e-10	4.39e-09	LOC391427
173568	-0.77	4.42e-10	4.4e-09	C17orf62
163001	2.24	4.44e-10	4.42e-09	SLC25A37
156964	1.72	4.47e-10	4.45e-09	TMEM97
228722	-2.08	4.48e-10	4.46e-09	CXorf36
193122	2.07	4.48e-10	4.46e-09	HMGCS1
121179	0.98	4.49e-10	4.46e-09	MYH10
122759	-0.52	4.5e-10	4.47e-09	LOC389901
235548	0.67	4.54e-10	4.51e-09	RPL7A
203079	-0.98	4.55e-10	4.51e-09	GATA2
157126	0.99	4.59e-10	4.54e-09	ZMYM3
102355	-0.87	4.66e-10	4.61e-09	FAM156B
185583	-1.19	4.69e-10	4.63e-09	SUSD1
192970	-1.23	4.72e-10	4.66e-09	ALS2CR8
192795	2.89	4.74e-10	4.67e-09	DEPDC7
147486	-1.18	4.74e-10	4.67e-09	ZNF34
199643	-0.92	4.82e-10	4.75e-09	SFRS7
148303	-1.31	4.84e-10	4.77e-09	DHX30
109802	-2.33	4.87e-10	4.79e-09	ASB9
522449	-0.93	4.9e-10	4.82e-09	FAM120AOS
146543	-1.69	5.01e-10	4.92e-09	ROBO4
166714	-0.54	5.01e-10	4.92e-09	PTPN11
163534	-1.09	5.08e-10	4.98e-09	COMMD3
155390	-1.59	5.09e-10	4.99e-09	FBXL10
108492	-1.59	5.1e-10	4.99e-09	CPEB3
101946	0.57	5.14e-10	5.03e-09	COMMD7
189480	2.45	5.15e-10	5.04e-09	HMG2L1
140443	0.89	5.16e-10	5.04e-09	RTN4RL1
136465	1.21	5.22e-10	5.09e-09	OR8A1
180278	-0.8	5.23e-10	5.1e-09	IBTK
264394	-1.4	5.26e-10	5.12e-09	FLJ00038
145872	-0.86	5.27e-10	5.13e-09	MED13L
223538	-2.7	5.27e-10	5.13e-09	CAMTA2
175867	0.7	5.27e-10	5.13e-09	RPS17
701848	-0.74	5.34e-10	5.19e-09	NOMO2
170381	-0.6	5.34e-10	5.19e-09	ZNF746
164784	-0.89	5.39e-10	5.24e-09	EEF1D
226673	0.63	5.41e-10	5.24e-09	AKR7A2
637621	0.93	5.41e-10	5.24e-09	TTBK1
174241	1.18	5.47e-10	5.3e-09	PPIL1
126350	1.47	5.49e-10	5.32e-09	DES
203700	1	5.51e-10	5.33e-09	RPL14
157486	0.92	5.61e-10	5.43e-09	ALKBH4
122601	-0.7	5.61e-10	5.43e-09	PRPF3
173514	-2.4	5.63e-10	5.44e-09	RPS6KA2
211182	1.12	5.65e-10	5.46e-09	GLIS3
165482	2.64	5.68e-10	5.48e-09	DKK1
208636	0.65	5.7e-10	5.5e-09	RFESD
198510	-0.82	5.74e-10	5.53e-09	PRKAA1
111851	-1.36	5.76e-10	5.54e-09	PID1
157293	1.13	5.76e-10	5.54e-09	C20orf141
234406	0.62	5.78e-10	5.55e-09	AP3M2
113222	-0.77	5.86e-10	5.63e-09	NCKAP1
142901	-0.71	5.89e-10	5.65e-09	DIAPH2
483534	2.62	5.89e-10	5.65e-09	SMTNL2
130721	0.87	5.89e-10	5.65e-09	LOC440587
101068	-0.87	5.93e-10	5.69e-09	MEPCE
211204	2.14	5.94e-10	5.69e-09	HELLS
137436	-0.87	5.97e-10	5.71e-09	HYDIN
180191	-0.98	6.02e-10	5.76e-09	TRIM23
125597	1.12	6.05e-10	5.79e-09	VKORC1
151651	-1.43	6.06e-10	5.79e-09	CTSH
173025	2.19	6.08e-10	5.81e-09	RGS16
137363	-0.83	6.18e-10	5.9e-09	C18orf37
215830	-1.11	6.29e-10	6e-09	TMEM30A
112355	-2.31	6.33e-10	6.04e-09	DPYD
143852	-0.93	6.34e-10	6.04e-09	PDCD6IP
166386	-2.07	6.43e-10	6.12e-09	ANGPTL1
149728	1.3	6.44e-10	6.13e-09	C10orf121
182212	-1.23	6.46e-10	6.14e-09	GRIPAP1
233904	-1.56	6.47e-10	6.15e-09	LRP6
153949	1.62	6.5e-10	6.17e-09	MDH2
191335	-1.43	6.5e-10	6.17e-09	FABP5
186418	1.11	6.54e-10	6.21e-09	ECHDC2
177950	0.91	6.57e-10	6.23e-09	C20orf141
225065	1.42	6.63e-10	6.29e-09	SLC25A37
170997	1.92	6.73e-10	6.37e-09	LEPREL2
233840	-0.83	6.74e-10	6.39e-09	OTUD1
233125	1.71	6.93e-10	6.55e-09	OR1C1
187491	-0.99	6.93e-10	6.55e-09	ZNF181
154937	-0.83	6.94e-10	6.56e-09	TMEM38A
166831	-2.13	7e-10	6.6e-09	LOC341112
183381	-0.61	7.11e-10	6.7e-09	EFR3A
153208	0.85	7.17e-10	6.76e-09	RPS9
205981	-0.65	7.19e-10	6.77e-09	PHKA2
175233	1.05	7.24e-10	6.82e-09	TIMM17B
105408	-2.04	7.26e-10	6.83e-09	PDE9A
235320	1.32	7.39e-10	6.95e-09	ENPP7
509092	0.84	7.63e-10	7.15e-09	LOC388565
145606	-1.2	7.64e-10	7.15e-09	MBD6
133732	-0.6	7.68e-10	7.19e-09	AFTPH
208347	3.62	7.69e-10	7.19e-09	MT1H
134501	1.01	7.7e-10	7.2e-09	XKR8
166278	-1.93	7.71e-10	7.21e-09	AHR
191262	-0.77	7.75e-10	7.24e-09	ITGB1
143319	1.09	7.76e-10	7.24e-09	PCSK1N
180896	-1.25	7.79e-10	7.26e-09	TMEM194A
204569	-2.64	7.9e-10	7.36e-09	FLT4
205196	1.41	7.91e-10	7.37e-09	MGC26597
184897	1.23	7.95e-10	7.41e-09	SFXN2
104062	1.18	7.99e-10	7.43e-09	BIRC5
155212	-1.79	8.01e-10	7.45e-09	ICAM2
144454	5.09	8.01e-10	7.45e-09	HBZ
581850	0.75	8.02e-10	7.46e-09	TUBB
105603	-2.23	8.05e-10	7.48e-09	SPOCK2
229158	0.9	8.05e-10	7.48e-09	TFAP4
115065	-0.91	8.09e-10	7.5e-09	KIAA1632
193199	-0.9	8.1e-10	7.51e-09	RSF1
224154	-0.96	8.17e-10	7.57e-09	VEZF1
166519	1.34	8.18e-10	7.58e-09	CKMT1B
224660	-0.89	8.35e-10	7.73e-09	AGGF1
128201	-0.62	8.43e-10	7.8e-09	FXC1
135436	2.42	8.49e-10	7.84e-09	LOC401237
579970	-1.32	8.59e-10	7.93e-09	STARD13
209385	-2.04	8.59e-10	7.93e-09	SDCBP2
224221	1.21	8.66e-10	7.98e-09	LYSMD4
186944	-1.57	8.66e-10	7.98e-09	THBS3
131751	-1.03	8.68e-10	8e-09	CC2D1B
232428	-1.13	8.69e-10	8e-09	PTEN
224771	2.1	8.75e-10	8.06e-09	LLGL1
144742	0.76	8.78e-10	8.08e-09	C21orf106
115763	-0.66	8.79e-10	8.08e-09	OSBPL11
102688	-0.8	8.84e-10	8.12e-09	IQSEC1
148620	-2.07	8.85e-10	8.13e-09	SLC44A4
220574	-1.09	8.87e-10	8.14e-09	RASAL2
230156	0.98	9.08e-10	8.33e-09	LOC391387
206939	-2.09	9.16e-10	8.39e-09	MGC13008
123400	1.38	9.29e-10	8.51e-09	CDC2
224645	-1.04	9.36e-10	8.57e-09	MDM1
124116	-0.92	9.43e-10	8.63e-09	USP15
164326	-1.19	9.49e-10	8.67e-09	BRF1
119977	0.89	9.56e-10	8.73e-09	ADA
166474	2.4	9.57e-10	8.74e-09	SKP2
144802	0.92	9.59e-10	8.75e-09	KRTAP2-2
203670	-0.95	9.64e-10	8.79e-09	USP33
235811	0.93	9.65e-10	8.8e-09	FLJ35390
129182	0.86	9.71e-10	8.84e-09	NKG7
104490	-1.61	9.84e-10	8.96e-09	TCF4
106462	-2.44	9.86e-10	8.97e-09	NRCAM
187750	1.96	9.92e-10	9.02e-09	ISOC2
164225	-1.45	9.96e-10	9.05e-09	PPP1R12C
215809	-2.33	1e-09	9.1e-09	TUBAL3
149826	-0.7	1.01e-09	9.14e-09	METTL3
213914	-2.01	1.01e-09	9.21e-09	ARHGEF6
141286	0.78	1.03e-09	9.32e-09	COX6A1
140542	2.02	1.03e-09	9.35e-09	HAND2
148800	1.66	1.04e-09	9.39e-09	TNT
168210	-0.89	1.04e-09	9.41e-09	THADA
210968	-0.96	1.04e-09	9.44e-09	MOSC2
152202	-0.7	1.05e-09	9.46e-09	C7orf26
137449	-1.1	1.05e-09	9.46e-09	TSPAN6
207510	-1.81	1.06e-09	9.55e-09	FAM55C
197864	0.91	1.07e-09	9.62e-09	ZNF426
192935	-2.65	1.07e-09	9.67e-09	RGS5
141679	-0.85	1.07e-09	9.67e-09	TUBG2
120143	-2.97	1.07e-09	9.67e-09	PPAP2C
195865	2.13	1.08e-09	9.73e-09	LYVE1
159800	-0.51	1.09e-09	9.81e-09	EEF2
185863	1.33	1.09e-09	9.83e-09	LRRN4CL
130048	-0.98	1.1e-09	9.87e-09	ZNF576
203916	1	1.11e-09	9.93e-09	CAPNS1
206258	-1.99	1.11e-09	9.96e-09	OR3A4
137623	1.54	1.11e-09	9.96e-09	LOC51136
188230	2.53	1.12e-09	1e-08	FRRS1
149389	-2.06	1.12e-09	1e-08	ABAT
218816	-3.34	1.13e-09	1.01e-08	MAPT
217806	0.54	1.13e-09	1.01e-08	RPLP1
100130	1.54	1.14e-09	1.01e-08	NHP2L1
146993	-1.48	1.15e-09	1.03e-08	RC3H1
187720	0.86	1.15e-09	1.03e-08	MRPL14
158653	-0.66	1.15e-09	1.03e-08	MATR3
189573	-0.94	1.15e-09	1.03e-08	ZNF131
147923	0.82	1.16e-09	1.03e-08	C19orf10
114901	-2.17	1.17e-09	1.04e-08	DMN
102117	-2.09	1.18e-09	1.05e-08	MS4A6E
227694	-0.78	1.18e-09	1.05e-08	LCMT2
121618	-2.39	1.19e-09	1.06e-08	KCNMB4
202795	-1.85	1.19e-09	1.06e-08	PRR16
155019	-1.75	1.2e-09	1.07e-08	FLJ33387
199145	1.15	1.2e-09	1.07e-08	TFEB
125400	-2.35	1.22e-09	1.08e-08	NNMT
143967	0.65	1.22e-09	1.08e-08	HISPPD1
140425	-2.66	1.22e-09	1.08e-08	GPER
225603	-0.83	1.24e-09	1.09e-08	HPS4
207747	1.31	1.24e-09	1.09e-08	SEC13L1
183828	-2.05	1.26e-09	1.11e-08	LIN7A
191305	1.12	1.27e-09	1.12e-08	CDKN3
192802	-1.52	1.29e-09	1.14e-08	LBH
110926	-0.77	1.3e-09	1.14e-08	FBXO33
219032	-1.47	1.3e-09	1.14e-08	CDC14A
220796	-0.67	1.3e-09	1.15e-08	KDELR2
105525	-1.46	1.32e-09	1.16e-08	TMEM43
140632	-1.28	1.32e-09	1.16e-08	MEF2D
103604	-1.21	1.33e-09	1.16e-08	PRKD2
201989	-0.66	1.33e-09	1.17e-08	TMEM39A
161007	-2.62	1.33e-09	1.17e-08	COX17
226479	2.02	1.34e-09	1.18e-08	ANKH
123436	-2.21	1.35e-09	1.19e-08	BMX
228862	2.25	1.36e-09	1.19e-08	RP3-474I12.5
134290	1	1.37e-09	1.2e-08	EVX2
156956	0.62	1.37e-09	1.2e-08	CACYBP
226883	-1.88	1.38e-09	1.21e-08	KLHL23
111518	-0.57	1.39e-09	1.21e-08	STX17
141444	-1.68	1.4e-09	1.22e-08	ZNF230
144791	-0.78	1.4e-09	1.22e-08	PGBD2
195332	1.4	1.4e-09	1.22e-08	PSORS1C2
177655	0.95	1.4e-09	1.22e-08	MGST3
216838	-0.99	1.4e-09	1.22e-08	ACOX3
154517	0.82	1.4e-09	1.22e-08	ATP5G3
117689	2.72	1.42e-09	1.24e-08	GLIPR1
131413	1.43	1.44e-09	1.25e-08	LOC285299
155373	-1	1.44e-09	1.25e-08	AKAP7
176228	-2.01	1.45e-09	1.26e-08	NDRG2
189284	-0.6	1.45e-09	1.26e-08	TBCC
134829	1.2	1.46e-09	1.27e-08	INGX
235449	0.75	1.47e-09	1.28e-08	LOC348926
169440	-1.2	1.48e-09	1.28e-08	SPEN
141814	-1.85	1.49e-09	1.3e-08	LOC387934
223650	-2.52	1.51e-09	1.31e-08	FLJ25791
142257	-1.55	1.51e-09	1.31e-08	IL2RG
117752	1.43	1.52e-09	1.32e-08	CDC42EP2
188268	-0.86	1.52e-09	1.32e-08	BBS10
210461	-1.46	1.53e-09	1.32e-08	LAPTM4A
129590	-0.94	1.53e-09	1.33e-08	AIFM2
118912	-1.83	1.54e-09	1.33e-08	ME3
127169	0.83	1.55e-09	1.34e-08	LOC391738
173846	-1.34	1.56e-09	1.35e-08	GPRASP1
199169	-0.68	1.59e-09	1.37e-08	FRG1
120624	-1.61	1.6e-09	1.38e-08	FOXO1
134265	-1.53	1.62e-09	1.39e-08	LYZL1
174555	-0.59	1.62e-09	1.39e-08	CEPT1
229391	1.94	1.63e-09	1.41e-08	LOC153546
112443	1.2	1.66e-09	1.42e-08	GP9
198574	-2.98	1.66e-09	1.43e-08	AOC3
206584	-0.65	1.66e-09	1.43e-08	KLHL22
213376	-0.87	1.67e-09	1.43e-08	MLH3
149010	0.78	1.68e-09	1.44e-08	NME3
167575	-1.14	1.68e-09	1.44e-08	ABI3
707682	-1.48	1.68e-09	1.44e-08	FLJ31485
193830	-1.34	1.68e-09	1.44e-08	LSM11
209723	-1.01	1.69e-09	1.44e-08	MYO5B
110009	-0.64	1.69e-09	1.44e-08	ZA20D2
197519	0.72	1.7e-09	1.46e-08	C12orf57
207537	-1.45	1.7e-09	1.46e-08	PPM1B
202995	0.78	1.7e-09	1.46e-08	LOC390498
154154	0.68	1.71e-09	1.46e-08	MRPL28
109789	1.18	1.72e-09	1.46e-08	SESTD1
141522	1.14	1.75e-09	1.49e-08	LOC51252
154012	-2.53	1.75e-09	1.49e-08	LOC440335
108472	-1.15	1.75e-09	1.49e-08	SCAPER
148869	-1.34	1.76e-09	1.49e-08	ATAD3C
115780	1.83	1.77e-09	1.5e-08	AMY2B
160743	-1.55	1.77e-09	1.5e-08	ZFP36L1
207484	-0.93	1.77e-09	1.5e-08	ZBTB24
224909	-0.73	1.79e-09	1.52e-08	LOC132241
189275	-0.69	1.8e-09	1.53e-08	KIAA0494
207565	-1.37	1.81e-09	1.54e-08	FZD1
148943	1.64	1.82e-09	1.54e-08	GAMT
670775	-0.83	1.83e-09	1.55e-08	NOMO3
157985	-2.1	1.83e-09	1.55e-08	AICDA
121505	-1.73	1.84e-09	1.56e-08	LOC150763
235718	0.87	1.86e-09	1.58e-08	LOC400708
166650	-1.42	1.86e-09	1.58e-08	TTLL4
149353	-1.83	1.9e-09	1.6e-08	DEPDC5
208879	-1.39	1.92e-09	1.62e-08	CDC25B
212389	-0.62	1.92e-09	1.62e-08	MBTPS1
139901	-1.03	1.93e-09	1.62e-08	MORC4
111014	1.13	1.96e-09	1.65e-08	STK36
155488	1.47	1.96e-09	1.65e-08	BAMBI
131899	-2.04	1.97e-09	1.66e-08	DACH1
180655	1.93	1.98e-09	1.67e-08	PCOLCE
170546	1.06	1.99e-09	1.67e-08	LOC151154
145069	-0.58	2e-09	1.68e-08	BIRC2
124931	-1.29	2.01e-09	1.69e-08	SH2B3
118485	-0.86	2.01e-09	1.69e-08	MTMR15
170501	-1.32	2.02e-09	1.69e-08	GUK1
122129	-0.54	2.03e-09	1.7e-08	GNAI1
711583	-1.02	2.04e-09	1.71e-08	AKTIP
225814	-1.64	2.05e-09	1.71e-08	TENC1
129448	-1.67	2.05e-09	1.71e-08	FLJ22639
108602	-1.2	2.05e-09	1.71e-08	DNAJB2
191285	2.36	2.06e-09	1.72e-08	COL4A6
172051	-2.4	2.08e-09	1.73e-08	MATN4
162231	-0.9	2.13e-09	1.77e-08	CDK5RAP3
131445	1.34	2.14e-09	1.78e-08	LY6E
150696	0.87	2.14e-09	1.78e-08	BRP44
217099	-0.87	2.18e-09	1.81e-08	LIN7C
184507	2.12	2.18e-09	1.81e-08	AADAT
158493	1.19	2.19e-09	1.82e-08	TMEM91
219174	-1.54	2.2e-09	1.83e-08	TAOK2
171944	1.48	2.21e-09	1.83e-08	PER2
157165	-1.84	2.21e-09	1.84e-08	HINT3
234990	0.56	2.24e-09	1.86e-08	LOC283340
149251	-1.67	2.27e-09	1.88e-08	SLC6A2
133333	-1.59	2.28e-09	1.89e-08	SRGN
142817	1.54	2.29e-09	1.89e-08	NICN1
109780	-1.84	2.29e-09	1.9e-08	ECM1
189561	-0.8	2.3e-09	1.9e-08	AHCYL1
600497	1.93	2.32e-09	1.92e-08	RAB11FIP4
171314	-0.68	2.34e-09	1.93e-08	NUP153
235782	0.62	2.35e-09	1.94e-08	LOC440991
217047	0.91	2.38e-09	1.96e-08	MPHOSPH6
140559	4.63	2.38e-09	1.96e-08	HBG2
101144	-2.09	2.39e-09	1.97e-08	TRPC6
127051	0.9	2.4e-09	1.98e-08	C7orf28A
101893	-0.91	2.42e-09	1.99e-08	NRD1
104215	-1.48	2.43e-09	1.99e-08	CAPN6
430390	0.83	2.43e-09	1.99e-08	RXFP4
543606	-1.38	2.43e-09	2e-08	LOC132241
201141	1.65	2.46e-09	2.02e-08	LOC390996
186957	-1.2	2.47e-09	2.02e-08	BMPR2
179681	-0.96	2.48e-09	2.03e-08	ZNF767
160458	0.89	2.49e-09	2.04e-08	LOC389167
148677	0.6	2.51e-09	2.06e-08	NKD2
119690	-0.93	2.52e-09	2.06e-08	EML1
201829	1.06	2.56e-09	2.1e-08	FTL
163592	0.74	2.57e-09	2.1e-08	YBX1
123438	-0.81	2.6e-09	2.12e-08	NAT15
103851	0.51	2.6e-09	2.12e-08	C9orf80
193383	-3.41	2.63e-09	2.15e-08	KRTHB1
168361	1.5	2.63e-09	2.15e-08	C14orf172
233716	-2.19	2.64e-09	2.15e-08	ZNF629
214000	-0.76	2.65e-09	2.16e-08	TLK2
198718	-1.16	2.65e-09	2.16e-08	RNF11
618190	0.51	2.68e-09	2.18e-08	RPSA
145154	-1.13	2.69e-09	2.18e-08	ZNF292
164457	-0.74	2.7e-09	2.19e-08	NXF1
121509	4.79	2.71e-09	2.2e-08	LEP
533389	1.12	2.73e-09	2.21e-08	LOC90393
117048	0.67	2.73e-09	2.21e-08	MRPL11
184739	0.71	2.74e-09	2.22e-08	GIYD1
105274	-1.04	2.77e-09	2.24e-08	TAPBPL
174197	-1.02	2.77e-09	2.24e-08	PCGF3
201108	-0.65	2.77e-09	2.24e-08	UBE2E3
167128	-1.46	2.78e-09	2.25e-08	ARHGEF12
170179	1.1	2.8e-09	2.26e-08	PIK3AP1
157503	-0.69	2.82e-09	2.28e-08	JMJD2A
217170	1.64	2.83e-09	2.29e-08	POLE2
102108	-1.89	2.84e-09	2.29e-08	NMU
122538	-1.04	2.84e-09	2.29e-08	NSD1
218954	1.37	2.84e-09	2.29e-08	AMOTL2
164054	-1.62	2.84e-09	2.29e-08	LOC285929
171023	-0.96	2.86e-09	2.3e-08	IFT57
122617	-1.04	2.88e-09	2.32e-08	ABHD13
147495	-1.6	2.91e-09	2.34e-08	ST3GAL5
204151	2.43	2.91e-09	2.34e-08	HK2
174725	-0.59	2.94e-09	2.36e-08	CIZ1
159448	-0.51	2.95e-09	2.36e-08	PARL
152450	1	2.95e-09	2.36e-08	ZFYVE19
210464	-0.73	2.95e-09	2.36e-08	GNG10
163375	-1.06	2.95e-09	2.36e-08	CGA
151733	-0.71	2.96e-09	2.36e-08	XRN1
385073	0.97	2.96e-09	2.36e-08	GNAO1
208270	0.84	2.97e-09	2.38e-08	LOC401019
170831	-2.86	2.98e-09	2.38e-08	MFSD2
118743	1.4	2.99e-09	2.39e-08	SUOX
185825	1.35	2.99e-09	2.39e-08	HN1
122106	0.93	3.03e-09	2.41e-08	CKAP2
178673	-1.78	3.03e-09	2.41e-08	TMEM129
128076	1.47	3.04e-09	2.42e-08	TUBB
182525	0.81	3.07e-09	2.44e-08	DBI
173500	-0.65	3.08e-09	2.45e-08	PHF13
209472	1.54	3.1e-09	2.46e-08	CYP2B6
211955	1.26	3.1e-09	2.47e-08	NR2C2AP
137563	1.67	3.12e-09	2.48e-08	ACAT2
198650	1.84	3.13e-09	2.48e-08	COLEC11
166732	-0.89	3.15e-09	2.5e-08	HERC2
133347	-0.78	3.17e-09	2.51e-08	GSTK1
154949	-2.01	3.18e-09	2.52e-08	ASB4
188846	-0.69	3.18e-09	2.52e-08	CTBS
112985	1.05	3.2e-09	2.54e-08	SV2A
111278	0.59	3.24e-09	2.57e-08	EED
195535	-1.59	3.26e-09	2.58e-08	PLXNA2
173918	0.83	3.27e-09	2.59e-08	PRLHR
204961	-0.73	3.3e-09	2.6e-08	AZI2
112981	-0.65	3.35e-09	2.64e-08	PTS
115270	-1.5	3.39e-09	2.67e-08	RCBTB2
124647	-1.46	3.4e-09	2.68e-08	ZNF792
181246	-0.85	3.43e-09	2.7e-08	PRCP
216795	-0.9	3.54e-09	2.79e-08	BAHD1
195671	-0.98	3.6e-09	2.83e-08	ARL5A
192684	1.7	3.63e-09	2.85e-08	RAPGEF6
216971	0.76	3.65e-09	2.87e-08	SLC38A9
192287	-0.72	3.68e-09	2.89e-08	TRAF3IP2
176624	0.71	3.74e-09	2.94e-08	DERL1
167033	-0.94	3.75e-09	2.94e-08	DNASE1L1
195499	-1.7	3.77e-09	2.95e-08	FOXC1
113484	-1.25	3.77e-09	2.95e-08	SP110
187660	1.63	3.78e-09	2.96e-08	ACP5
139236	-0.75	3.79e-09	2.96e-08	GOSR2
156837	-0.76	3.79e-09	2.96e-08	AMMECR1L
197242	-1.63	3.8e-09	2.97e-08	HLX
105933	1.56	3.82e-09	2.98e-08	UBE2G1
147392	0.63	3.82e-09	2.98e-08	LOC391045
172287	1.01	3.84e-09	2.99e-08	WDR3
145042	0.72	3.85e-09	3e-08	LOC348262
173256	0.62	3.86e-09	3e-08	TMEM70
205966	-1.64	3.87e-09	3.01e-08	PVRL3
137251	-1.56	3.87e-09	3.01e-08	GFOD1
119661	1.28	3.88e-09	3.02e-08	LOC389844
179910	0.58	3.97e-09	3.08e-08	C9orf119
173155	-0.96	3.97e-09	3.08e-08	FLJ10038
212752	-0.7	4.04e-09	3.13e-08	CAMK2G
109200	0.52	4.04e-09	3.13e-08	HDDC2
119268	-0.61	4.07e-09	3.16e-08	DDX19A
150885	1.02	4.08e-09	3.16e-08	LOC401855
134901	-1.93	4.08e-09	3.16e-08	SYCP2
226744	1.43	4.09e-09	3.16e-08	P2RX2
109088	-1.4	4.11e-09	3.18e-08	UIP1
105173	-2.4	4.11e-09	3.18e-08	GIMAP7
100689	-1.2	4.16e-09	3.21e-08	BRWD1
129951	-0.88	4.16e-09	3.21e-08	PHACTR4
118361	-2.43	4.18e-09	3.22e-08	FCGBP
134496	-0.86	4.19e-09	3.23e-08	PCNX
164568	1.95	4.26e-09	3.28e-08	KEL
172367	-1.24	4.31e-09	3.32e-08	ZSCAN18
178083	2.01	4.33e-09	3.33e-08	PDE6H
213342	-0.88	4.34e-09	3.34e-08	MANSC1
178216	1.23	4.4e-09	3.38e-08	MYCN
178191	0.78	4.4e-09	3.38e-08	NUMA1
128501	-0.63	4.43e-09	3.4e-08	IMMT
714012	-0.68	4.45e-09	3.41e-08	CBWD2
183205	-1.2	4.45e-09	3.41e-08	FUT1
114291	0.92	4.45e-09	3.42e-08	TIMM44
125728	0.78	4.46e-09	3.42e-08	FAM48A
202835	1.16	4.46e-09	3.42e-08	PAICS
129423	-0.85	4.46e-09	3.42e-08	GGNBP2
141912	-0.85	4.49e-09	3.43e-08	FAM122A
205205	-1.38	4.51e-09	3.45e-08	FURIN
211776	3.03	4.55e-09	3.48e-08	TRIM74
197584	-1.83	4.58e-09	3.5e-08	PLCB1
232228	-2.24	4.61e-09	3.52e-08	CREB5
140988	1.13	4.72e-09	3.6e-08	SLC25A22
185021	0.76	4.76e-09	3.62e-08	LOC116143
180560	0.78	4.76e-09	3.63e-08	LAPTM4B
174593	-0.73	4.81e-09	3.66e-08	YY1AP1
227520	1.1	4.87e-09	3.7e-08	HIATL2
190443	1.78	4.89e-09	3.72e-08	CHRNE
204089	-0.91	4.9e-09	3.73e-08	NOSIP
104402	-0.8	4.92e-09	3.74e-08	KLF10
176430	0.56	4.93e-09	3.74e-08	MRPL46
197310	-0.93	4.93e-09	3.74e-08	IFRD1
113197	-0.98	4.95e-09	3.75e-08	PELI1
135316	-1.56	4.98e-09	3.78e-08	VDR
215784	-2.02	5.04e-09	3.82e-08	IL33
189870	1.95	5.06e-09	3.83e-08	ORC5L
117279	-1.04	5.11e-09	3.86e-08	ALPK1
125008	0.94	5.13e-09	3.88e-08	GARNL1
138890	-1.93	5.18e-09	3.91e-08	PPL
113651	0.64	5.18e-09	3.92e-08	LOC401019
166975	0.91	5.19e-09	3.92e-08	MCM5
170467	0.59	5.2e-09	3.93e-08	SNAPIN
183327	1.8	5.23e-09	3.95e-08	GATC
140242	-0.89	5.24e-09	3.95e-08	HKR1
108672	-3.43	5.24e-09	3.95e-08	HBD
160600	0.6	5.29e-09	3.98e-08	HSPC016
132348	1.28	5.3e-09	3.99e-08	WDR79
149827	-1.13	5.3e-09	3.99e-08	TGOLN2
157725	1.72	5.34e-09	4.02e-08	PPP1R3C
150425	0.7	5.39e-09	4.05e-08	PSEN2
114356	-1.08	5.39e-09	4.05e-08	ACSL3
204643	0.91	5.43e-09	4.08e-08	BPNT1
174841	0.71	5.45e-09	4.1e-08	RUVBL2
196612	-1.92	5.49e-09	4.12e-08	ENPP4
206959	-1.01	5.49e-09	4.12e-08	PDCD7
707818	1.59	5.5e-09	4.12e-08	DCN
196494	-2.34	5.5e-09	4.13e-08	S100A8
166246	1.43	5.54e-09	4.15e-08	FADS1
148428	1.15	5.59e-09	4.19e-08	EFNA3
208496	-1.32	5.69e-09	4.26e-08	TMEM176B
163543	-1.18	5.71e-09	4.27e-08	PLEKHG3
171943	1.63	5.72e-09	4.28e-08	AK5
119571	-2.67	5.72e-09	4.28e-08	XKRX
150790	-1.6	5.78e-09	4.32e-08	S100A16
150357	0.71	5.79e-09	4.33e-08	FAM128B
113262	1.57	5.83e-09	4.35e-08	COL3A1
146981	-1.45	5.84e-09	4.35e-08	TTBK2
136586	0.83	5.86e-09	4.37e-08	C7orf43
144537	-1.34	5.88e-09	4.38e-08	INO80
125668	-1.53	5.91e-09	4.4e-08	C21orf63
136819	-1.27	5.96e-09	4.44e-08	ARMCX4
165425	1.31	5.97e-09	4.44e-08	CENPE
152817	2.08	5.98e-09	4.45e-08	OLR1
176743	1.81	6.07e-09	4.52e-08	GYG2
147978	-1.3	6.09e-09	4.52e-08	FAM84B
172148	0.9	6.16e-09	4.57e-08	LOC442570
137024	1	6.25e-09	4.64e-08	THEM2
204939	-0.63	6.27e-09	4.65e-08	KIAA0195
189372	-2.26	6.28e-09	4.65e-08	CNGA1
185730	0.85	6.3e-09	4.67e-08	HINT2
166395	-1.35	6.31e-09	4.68e-08	TTC32
114043	0.86	6.32e-09	4.68e-08	LOC124685
182054	-0.77	6.34e-09	4.69e-08	KIDINS220
176032	-1.66	6.34e-09	4.69e-08	TM4SF1
136220	0.57	6.35e-09	4.69e-08	MRPL12
139854	-1.18	6.39e-09	4.72e-08	MAWBP
204401	-0.59	6.4e-09	4.73e-08	ROD1
160329	-0.99	6.42e-09	4.74e-08	ILK
104377	-1.66	6.46e-09	4.77e-08	MTA1
202592	-0.98	6.47e-09	4.77e-08	CLEC14A
197830	-0.73	6.47e-09	4.77e-08	WDR48
225433	0.69	6.48e-09	4.77e-08	CCDC23
167382	0.84	6.48e-09	4.77e-08	ZNF505
156893	1.66	6.5e-09	4.78e-08	GPR173
110863	1	6.53e-09	4.8e-08	CCNA2
103342	-1.65	6.53e-09	4.8e-08	TMEM16B
116034	-0.85	6.56e-09	4.82e-08	PTPRM
213495	-0.66	6.58e-09	4.84e-08	TOM1
225516	1.56	6.66e-09	4.89e-08	C1orf127
145674	0.97	6.68e-09	4.91e-08	UBAP1
134377	-0.9	6.71e-09	4.92e-08	RCBTB1
186912	1.04	6.71e-09	4.92e-08	DTX2
172202	-0.7	6.81e-09	4.99e-08	KIAA1076
222664	0.96	6.86e-09	5.03e-08	USP48
155848	0.76	6.86e-09	5.03e-08	C2orf7
129651	-0.81	6.87e-09	5.03e-08	2009-03-06
158085	-2.23	6.92e-09	5.06e-08	ADAMTSL3
191272	-1.25	6.93e-09	5.07e-08	ZNF548
151402	-1.43	6.94e-09	5.08e-08	PPM1M
147438	-1.15	7e-09	5.11e-08	LOC341346
111700	1.26	7e-09	5.11e-08	NCAPG
136598	1.29	7.01e-09	5.11e-08	LOC342918
173703	1.24	7.01e-09	5.11e-08	ODF2
127632	-1.51	7.01e-09	5.12e-08	ZNF362
212151	1.49	7.05e-09	5.14e-08	DHFRL1
140682	0.53	7.12e-09	5.19e-08	LOC390239
207769	-0.75	7.12e-09	5.19e-08	KCTD10
182455	0.54	7.15e-09	5.2e-08	LOC391370
200724	-0.76	7.15e-09	5.21e-08	DAG1
209013	-0.78	7.19e-09	5.23e-08	UCK1
147806	1.05	7.19e-09	5.23e-08	NUF2
117496	-1.34	7.22e-09	5.25e-08	MYO9A
108112	-0.5	7.3e-09	5.3e-08	RPS7
133316	-2	7.31e-09	5.3e-08	SLC25A27
155553	-0.87	7.39e-09	5.36e-08	PPP1R2
179305	-2.77	7.41e-09	5.37e-08	FAM162B
167147	1.48	7.46e-09	5.4e-08	PITX2
109792	1.16	7.49e-09	5.42e-08	FDXR
141557	-1.29	7.5e-09	5.42e-08	NFIB
119798	0.78	7.5e-09	5.42e-08	LCN12
125268	1.69	7.51e-09	5.43e-08	PTGES
120823	0.81	7.57e-09	5.47e-08	FLJ32926
196405	-1.12	7.59e-09	5.48e-08	CXXC5
234151	-0.83	7.62e-09	5.5e-08	LOC205251
189680	-0.61	7.69e-09	5.54e-08	SYNJ2BP
116829	0.75	7.73e-09	5.57e-08	C6orf115
154673	2.09	7.75e-09	5.58e-08	RABGAP1L
186512	1.45	7.79e-09	5.61e-08	GATA6
184007	0.79	7.84e-09	5.64e-08	RPS19
164267	0.93	7.86e-09	5.65e-08	TUBB4
129046	-1.14	7.93e-09	5.7e-08	MGC70870
170535	1.84	8.02e-09	5.76e-08	BAK1
141396	-6.31	8.02e-09	5.76e-08	LOC54103
542151	0.93	8.07e-09	5.79e-08	LOC144347
210798	-1.1	8.07e-09	5.79e-08	CARS
129149	1.56	8.15e-09	5.84e-08	UROS
255362	-1.07	8.16e-09	5.85e-08	RRAS2
227182	1.29	8.21e-09	5.88e-08	MSL3L1
130624	1.64	8.36e-09	5.98e-08	SPC25
160550	0.87	8.38e-09	5.99e-08	LOC440261
114457	0.54	8.38e-09	5.99e-08	POLE4
141844	1.89	8.45e-09	6.04e-08	THEG
158453	-0.69	8.48e-09	6.05e-08	SLC35A1
140197	0.98	8.49e-09	6.06e-08	SLC25A45
158467	-1.57	8.49e-09	6.06e-08	CSF1R
195776	-0.53	8.49e-09	6.06e-08	ZNF137
210786	0.99	8.49e-09	6.06e-08	ZMYM5
125187	1.75	8.5e-09	6.06e-08	TNNT2
128143	-0.86	8.57e-09	6.1e-08	DENND4B
184425	2.23	8.66e-09	6.16e-08	CDKN1C
114584	0.63	8.7e-09	6.18e-08	ATAD2
135910	0.97	8.71e-09	6.19e-08	GSTM4
125623	0.73	8.82e-09	6.27e-08	LOC401904
230820	1.52	8.88e-09	6.31e-08	LOC96597
144878	1.09	8.92e-09	6.33e-08	FAM65C
164302	1.1	8.93e-09	6.34e-08	NPW
195288	1.65	9e-09	6.38e-08	ADORA2B
193278	-1.07	9.02e-09	6.39e-08	RB1
211400	-1.15	9.16e-09	6.49e-08	LOC400128
146237	-1.9	9.23e-09	6.53e-08	C1orf102
203291	0.63	9.27e-09	6.56e-08	XAGE3
163754	-1.08	9.31e-09	6.58e-08	CAMSAP1L1
170327	-0.75	9.33e-09	6.6e-08	C20orf3
112910	-1.28	9.44e-09	6.67e-08	TRIP10
152631	-0.55	9.48e-09	6.7e-08	PRDM2
202870	-0.52	9.52e-09	6.72e-08	GDAP2
122176	-0.72	9.54e-09	6.73e-08	R3HDM2
216985	1.61	9.62e-09	6.78e-08	GREB1
189048	-0.92	9.65e-09	6.81e-08	LOC441969
152463	-1.67	9.72e-09	6.85e-08	PLCL2
144383	0.66	9.75e-09	6.87e-08	YBX1
154792	1.31	9.78e-09	6.89e-08	GALM
232607	-1.33	9.83e-09	6.91e-08	LOC441204
164569	-2.02	9.83e-09	6.91e-08	NR2F1
141533	-0.87	1e-08	7.05e-08	TRIM38
198093	-0.61	1.01e-08	7.07e-08	SFRS11
108201	-1.08	1.01e-08	7.1e-08	PHC3
135943	-1.03	1.01e-08	7.11e-08	SEMA4D
138024	-2.67	1.02e-08	7.13e-08	FGF12
196162	2.28	1.02e-08	7.17e-08	ENPP4
229083	-2.83	1.03e-08	7.2e-08	CLIC5
134526	-0.59	1.03e-08	7.22e-08	TRIM33
236928	1.48	1.03e-08	7.23e-08	A26B1
106374	-1.01	1.03e-08	7.23e-08	LOC441795
[truncated: 11,991 more rows]
