# Supplementary material for: Differences in Gene Expression between First and Third Trimester Human Placenta: A Microarray Study
Source: PLoS One. 2012 Mar 19;7(3):e33294. doi: 10.1371/journal.pone.0033294 (PMC3307733; doi:10.1371/journal.pone.0033294)
Supplement: Table S2 — Expression of the 26 genes that had a fold change of ≥2 in Neurogenesis PCR array and their relative expression (fold-change and p-value) in microarrays. (XLS) [file pone.0033294.s004.xls]

## Sheet: Scatter Plot
PCR Array Catalog: PAHS-404
Test Group: III trimester placenta
Control Group: I trimester placenta
Fold Difference: ≥2
Genes Over-Expressed in III trimester placenta
Gene Symbol	Fold Regulation	Fold Regulation according to microarrays	P-value on microarrays
ARTN	9.6741	3.27	6.5e-12
CXCL1	3.3437	2.03	0.01
HES1	2.0603	1.74	0.04
HEY1	2.2706	2.96	1.9e-08
NPTX1	4.4934	N/A
NRCAM	4.9907	3.43	1.05E-007
PAX3	2.3852	-1.1	0.7
POU4F1	2.8101	N/A
HGDC	7.1674	N/A
Genes Under-Expressed in III trimester placenta (- indicates down regulation)
ACHE	3.43	N/A
ARNT2	-3.4494	1	0.98
BMP2	-2.7715	-1.28	0.29
EGF	-7.4092	N/A
FEZ1	-2.0436	-1.57	0.0007
FLNA	-2.0139	1.66	0.04
GNAO1	-5.4892	-1.97	2.51E-007
MDK	-5.3544	-4.12	1.87E-020
NDP	-6.1721	N/A
NOG	-4.1091	-2.11	0.002
NRP2	-2.4299	1.41	0.03
ROBO1	-3.3356	-2.54	2.96E-008
S100B	-2.8697	N/A
SLIT2	-2.1437	1.13	0.69
SOX8	-5.22	-1.31	0.01
TNR	-2.2268	N/A
VEGFA	-5.1518	N/A
Genes with good correlation (n=12)
Genes with bad correlation (n=4)
N/A not on array (N=9)
ARNT2 (not differentially expressed on microarray)
