# Supplementary material for: Differences in Gene Expression between First and Third Trimester Human Placenta: A Microarray Study
Source: PLoS One. 2012 Mar 19;7(3):e33294. doi: 10.1371/journal.pone.0033294 (PMC3307733; doi:10.1371/journal.pone.0033294)
Supplement: Table S3 — Expression of selected imprinted genes (IGF2, PHLDA2, PLAGL1, SNPRN and SLC22A18) in individual placental samples, in the first and third trimester of pregnancy. (XLS) [file pone.0033294.s005.xls]

## Sheet: Sheet1
SAMPLE NAME
I Trimester (Control)	IGF2	PHLDA2	PLAGL1	SNPRN	SLC22A18	ZNF331
1A	12.096	22.1733	1.16306	0.0642031	0.00461053	0.172057
2A	14.6608	27.1466	5.64259e-05	0.108982	0.00630987	0.200152
3A	17.6426	32.402	0.848911	0.0759233	0.00218313	0.234995
4A	21.733	39.7267	0.233364	0.0668979	0.00238802	0.126148
5A	18.5497	33.8014	0.939038	0.0568777	0.00558456	0.136339
6A	13.3124	24.6574	0.636924	0.0407382	0.00334909	0.139075
9A	7.14817	14.1518	1.05996	0.073927	0.00540656	0.143417
10A	7.98821	15.3162	0.527143	0.0469531	0.00251476	0.232419
12A	9.79199	18.4646	5.53498e-05	0.0681277	0.00737118	0.271306
13A	10.833	20.479	1.42309	6.71876e-06	0.00865463	0.192115
14A	9.45511	3.40417	1.00832	0.0590355	0.0099866	0.148428
16A	8.31149	2.58906	0.793325	0.0414543	0.00556575	0.180794
17A	11.105	3.46755	8.34676e-05	0.0513684	0.00485531	0.505204
18A	11.9862	2.21202	0.593893	0.0474399	0.00584312	0.593487
19A	7.37662	2.14964	0.600539	0.0352554	0.00238035	0.211354
20A	11.5246	1.70645	0.78814	0.0775401	0.00601715	0.102877
Average Ct values	13.3756	24.8319	0.68316	0.0602637	0.00483723	0.184802
SEM	1.51008	2.65868	0.155448	0.00889917	0.000705119	0.0157458
III Trimester
3NK	20.4066	37.5962	1.06941	0.0658928	0.00269817	0.202917
5N	37.7407	67.0225	0.675335	0.0905442	0.00277256	0.364169
7N	11.2049	21.129	0.419137	0.0628844	0.00144163	0.1684
8N	6.3876	12.228	0.234372	0.0353282	0.000695269	0.0657836
9NK	23.196	43.1671	9.92616e-05	0.095196	0.00328837	0.235838
12N	4.82303	9.21263	0.151615	0.0317898	0.000227577	0.0445114
16N	15.8056	29.0648	0.560872	0.0836382	0.00544044	0.15104
17N	14.8101	27.5352	0.513754	0.0890689	0.00114222	0.194183
22N	13.1755	24.312	0.709194	0.0855485	0.00168792	0.183234
23NK	35.1432	63.6971	8.61898e-05	0.0771241	0.00331355	0.175433
25N	23.4361	3.69872	0.977112	0.0861506	0.00462253	0.161325
27N	28.806	1.94759	1.1956	0.0853565	0.00366884	0.178183
32NK	25.2291	1.81546	1.4746	0.0923737	0.00371736	0.215527
35N	16.9995	2.10412	0.873151	0.0714434	0.00123199	0.175596
38NK	1.0607	0.241699	0.0229108	0.00755751	0.000184846	0.00628242
41N	19.5075	2.1111	0.718016	0.0586415	0.00434329	0.11489
43NK	15.4449	0.698205	0.619646	0.0739065	0.00172347	0.143906
45NK	16.7826	1.12606	0.639112	0.0605565	0.00146735	0.178301
48N	22.162	2.19074	0.868739	0.072493	0.00534481	0.21586
50NK	15.279	1.22976	0.803659	0.0576996	0.00202778	0.153423
37AB	21.567	0.694962	0.504275	0.0580889	0.00147897	0.217634
52A	16.3334	0.431499	0.505074	0.0776003	0.0015551	0.196383
118AB	18.0901	0.432169	0.523494	0.0715703	0.00208568	0.209094
Average Ct values	18.2693	33.4965	0.433387	0.0717015	0.00227077	0.178551
SEM	3.50962	6.21909	0.108348	0.007149	0.000489465	0.0279182
