# Supplementary material for: Differences in Gene Expression between First and Third Trimester Human Placenta: A Microarray Study
Source: PLoS One. 2012 Mar 19;7(3):e33294. doi: 10.1371/journal.pone.0033294 (PMC3307733; doi:10.1371/journal.pone.0033294)
Supplement: Table S4 — Expression of COX2, COX5B, CYP2D1 and CYP2D7 in placental samples obtained from women who smoked tobacco compared to women who did not smoke tobacco throughout pregnancy. (XLS) [file pone.0033294.s006.xls]

## Sheet: Input data
	Efficiency	Efficiency	Efficiency	Efficiency	Efficiency	Efficiency	Efficiency	Efficiency	Efficiency	Efficiency
	0.93	0.91	0.98	0.85	1	1	1	1	1	1
Smoking I trimester	HPRT-Cycl.	ACOX2	COX5B	CYP2D6	CYP2D7P1
3A	24.1991	28.804	24.935	32.7679	30.3863
4A	23.6796	29.5416	25.1298	31.3164	30.1297
5A	23.9299	28.2511	25.371	31.2347	29.9862
6A	24.5983	29.0404	25.0681	32.2373	30.2626
#
#
#
#
#
#
Non-smoking I trimester
10A	23.9988	29.3312	25.1958	30.9088	29.7508
12A	23.6978	28.5304	24.7894	31.5679	29.2642
17A	24.0281	29.1954	24.3255	32.7744	29.2891
18A	25.3099	29.8735	25.8138	32.1525	30.1688
#
#
#
#
#
#
Smoking III trimester
37AB	24.7935	30.3318	25.8346	32.3554	31.5425
118AB	24.6267	29.3428	26.2867	31.7146	29.8787
52A	24.5387	29.95	25.9422	32.7065	31.398
27N	25.4175	29.2358	26.514	29.98	31.112
48N	23.7635	27.8695	24.7052	30.8116	28.561
#
#
#
#
#
Non-smoking III trimester
12N	23.5662	30.6321	25.4107	35.2111	31.4349
17N	24.9428	29.3139	26.0787	32.4535	29.9625
43NK	25.139	29.8476	25.3913	34.6568	30.8076
45NK	24.6121	29.4567	25.5207	31.5635	30.0735
#
#
#
#
#
#

## Sheet: Relative quantification
SAMPLE NAME		NORMALIZED TO REFERENCE GENE (NoTarget/NoRef)								NORMALIZED TO MEAN OF CONTROL SAMPLES
Group 1 (Control)	ACOX2/HPRT-Cycl.	COX5B/HPRT-Cycl.	CYP2D6/HPRT-Cycl.	CYP2D7P1/HPRT-Cycl.	/HPRT-Cycl.	/HPRT-Cycl.	/HPRT-Cycl.	/HPRT-Cycl.	/HPRT-Cycl.	ACOX2/HPRT-Cycl.	COX5B/HPRT-Cycl.	CYP2D6/HPRT-Cycl.	CYP2D7P1/HPRT-Cycl.	/HPRT-Cycl.	/HPRT-Cycl.	/HPRT-Cycl.	/HPRT-Cycl.	/HPRT-Cycl.
3A	0.0653649	0.325749	0.0143078	0.00579485	b	b	b	b	b	1.0653	1.16576	0.59798	0.91511	b	b	b	b	b
4A	0.0288209	0.20265	0.0248328	0.00491971	b	b	b	b	b	0.469717	0.725221	1.03786	0.77691	b	b	b	b	b
5A	0.078317	0.202612	0.0307843	0.00640637	b	b	b	b	b	1.27639	0.725086	1.2866	1.01168	b	b	b	b	b
6A	0.0729295	0.386716	0.0257827	0.00820869	b	b	b	b	b	1.18859	1.38394	1.07756	1.2963	b	b	b	b	b
#	b	b	b	b	b	b	b	b	b	b	b	b	b	b	b	b	b	b
#	b	b	b	b	b	b	b	b	b	b	b	b	b	b	b	b	b	b
#	b	b	b	b	b	b	b	b	b	b	b	b	b	b	b	b	b	b
#	b	b	b	b	b	b	b	b	b	b	b	b	b	b	b	b	b	b
#	b	b	b	b	b	b	b	b	b	b	b	b	b	b	b	b	b	b
#	b	b	b	b	b	b	b	b	b	b	b	b	b	b	b	b	b	b
	0.0613581	0.279432	0.0239269	0.00633241	#DIV/0!	#DIV/0!	#DIV/0!	#DIV/0!	#DIV/0!	1	1	1	1	#DIV/0!	#DIV/0!	#DIV/0!	#DIV/0!	#DIV/0!
	0.0111663	0.0460542	0.00346188	0.000695857	#DIV/0!	#DIV/0!	#DIV/0!	#DIV/0!	#DIV/0!	0.181985	0.164814	0.144686	0.109888	#DIV/0!	#DIV/0!	#DIV/0!	#DIV/0!	#DIV/0!
Non-smoking I trimester
10A	0.0407368	0.238955	0.0393618	0.00789132	b	b	b	b	b	0.663919	0.855146	1.64509	1.24618	b	b	b	b	b
12A	0.0561159	0.258778	0.0215293	0.00907148	b	b	b	b	b	0.914564	0.926088	0.899793	1.43255	b	b	b	b	b
17A	0.0453438	0.441439	0.0127352	0.011079	b	b	b	b	b	0.739003	1.57977	0.532255	1.74958	b	b	b	b	b
18A	0.0679167	0.370998	0.0433699	0.0139866	b	b	b	b	b	1.10689	1.32769	1.8126	2.20874	b	b	b	b	b
#	b	b	b	b	b	b	b	b	b	b	b	b	b	b	b	b	b	b
#	b	b	b	b	b	b	b	b	b	b	b	b	b	b	b	b	b	b
#	b	b	b	b	b	b	b	b	b	b	b	b	b	b	b	b	b	b
#	b	b	b	b	b	b	b	b	b	b	b	b	b	b	b	b	b	b
#	b	b	b	b	b	b	b	b	b	b	b	b	b	b	b	b	b	b
#	b	b	b	b	b	b	b	b	b	b	b	b	b	b	b	b	b	b
	0.0525283	0.327542	0.029249	0.0105071	#DIV/0!	#DIV/0!	#DIV/0!	#DIV/0!	#DIV/0!	0.856094	1.17217	1.22243	1.65926	#DIV/0!	#DIV/0!	#DIV/0!	#DIV/0!	#DIV/0!
	0.00605757	0.0478165	0.00726846	0.00133347	#DIV/0!	#DIV/0!	#DIV/0!	#DIV/0!	#DIV/0!	0.098725	0.17112	0.303778	0.210578	#DIV/0!	#DIV/0!	#DIV/0!	#DIV/0!	#DIV/0!
Smoking III trimester
37AB	0.0359515	0.260459	0.0272594	0.0038435	b	b	b	b	b	0.58593	0.932101	1.13928	0.606957	b	b	b	b	b
118AB	0.0610982	0.17139	0.0362318	0.0109131	b	b	b	b	b	0.995764	0.613352	1.51427	1.72338	b	b	b	b	b
52A	0.0389274	0.204672	0.018576	0.00359307	b	b	b	b	b	0.634431	0.732457	0.776365	0.567409	b	b	b	b	b
27N	0.110133	0.246815	0.177151	0.00780742	b	b	b	b	b	1.79492	0.883276	7.40385	1.23293	b	b	b	b	b
48N	0.0898632	0.286199	0.0357975	0.0154214	b	b	b	b	b	1.46457	1.02422	1.49612	2.43531	b	b	b	b	b
#	b	b	b	b	b	b	b	b	b	b	b	b	b	b	b	b	b	b
#	b	b	b	b	b	b	b	b	b	b	b	b	b	b	b	b	b	b
#	b	b	b	b	b	b	b	b	b	b	b	b	b	b	b	b	b	b
#	b	b	b	b	b	b	b	b	b	b	b	b	b	b	b	b	b	b
#	b	b	b	b	b	b	b	b	b	b	b	b	b	b	b	b	b	b
	0.0671947	0.233907	0.0590032	0.0083157	#DIV/0!	#DIV/0!	#DIV/0!	#DIV/0!	#DIV/0!	1.09512	0.837081	2.46598	1.3132	#DIV/0!	#DIV/0!	#DIV/0!	#DIV/0!	#DIV/0!
	0.0144394	0.0204563	0.0297137	0.00223383	#DIV/0!	#DIV/0!	#DIV/0!	#DIV/0!	#DIV/0!	0.235329	0.0732067	1.24185	0.352761	#DIV/0!	#DIV/0!	#DIV/0!	#DIV/0!	#DIV/0!
Non-smoking III trimester
12N	0.0132087	0.15525	0.00209938	0.00184779	b	b	b	b	b	0.215272	0.555591	0.0877412	0.291799	b	b	b	b	b
17N	0.0766328	0.243196	0.0283101	0.0126762	b	b	b	b	b	1.24894	0.870324	1.18319	2.00179	b	b	b	b	b
43NK	0.0617239	0.442497	0.0083044	0.00802811	b	b	b	b	b	1.00596	1.58356	0.347073	1.26778	b	b	b	b	b
45NK	0.0562146	0.286459	0.0393813	0.00944364	b	b	b	b	b	0.916174	1.02515	1.6459	1.49132	b	b	b	b	b
#	b	b	b	b	b	b	b	b	b	b	b	b	b	b	b	b	b	b
#	b	b	b	b	b	b	b	b	b	b	b	b	b	b	b	b	b	b
#	b	b	b	b	b	b	b	b	b	b	b	b	b	b	b	b	b	b
#	b	b	b	b	b	b	b	b	b	b	b	b	b	b	b	b	b	b
#	b	b	b	b	b	b	b	b	b	b	b	b	b	b	b	b	b	b
#	b	b	b	b	b	b	b	b	b	b	b	b	b	b	b	b	b	b
	0.051945	0.28185	0.0195238	0.00799893	#DIV/0!	#DIV/0!	#DIV/0!	#DIV/0!	#DIV/0!	0.846588	1.00866	0.815976	1.26317	#DIV/0!	#DIV/0!	#DIV/0!	#DIV/0!	#DIV/0!
	0.0136133	0.0601044	0.00866509	0.00226938	#DIV/0!	#DIV/0!	#DIV/0!	#DIV/0!	#DIV/0!	0.221866	0.215095	0.362148	0.358376	#DIV/0!	#DIV/0!	#DIV/0!	#DIV/0!	#DIV/0!

## Sheet: Results
	Mean	Sem	Mean	Sem	Mean	Sem	Mean	Sem
	ACOX2/HPRT-Cycl.		COX5B/HPRT-Cycl.		CYP2D6/HPRT-Cycl.		CYP2D7P1/HPRT-Cycl.
Smoking I trimester	1	0.181985	1	0.164814	1	0.144686	1	0.109888
Non-smoking I trimester	0.856094	0.098725	1.17217	0.17112	1.22243	0.303778	1.65926	0.210578
Smoking III trimester	1.09512	0.235329	0.837081	0.0732067	2.46598	1.24185	1.3132	0.352761
Non-smoking III trimester	0.846588	0.221866	1.00866	0.215095	0.815976	0.362148	1.26317	0.358376
	Mean	SEM	Mean	Sem	Mean	Sem	Mean	Sem
	ACOX2/HPRT-Cycl.		COX5B/HPRT-Cycl.		CYP2D6/HPRT-Cycl.		CYP2D7P1/HPRT-Cycl.
Smoking I trimester	0.0613581	0.0111663	0.279432	0.0460542	0.0239269	0.00346188	0.00633241	0.000695857
Non-smoking I trimester	0.0525283	0.00605757	0.327542	0.0478165	0.029249	0.00726846	0.0105071	0.00133347
Smoking III trimester	0.0671947	0.0144394	0.233907	0.0204563	0.0590032	0.0297137	0.0083157	0.00223383
Non-smoking III trimester	0.051945	0.0136133	0.28185	0.0601044	0.0195238	0.00866509	0.00799893	0.00226938
