# Supplementary material for: Differences in Gene Expression between First and Third Trimester Human Placenta: A Microarray Study
Source: PLoS One. 2012 Mar 19;7(3):e33294. doi: 10.1371/journal.pone.0033294 (PMC3307733; doi:10.1371/journal.pone.0033294)
Supplement: Table S5 — R bionconductor scripts used for processing microarray data. (TXT) [file pone.0033294.s007.txt]

library(affy)
setwd("c:/kunder/Troms�/chris/total")

source("C:\\MiiR\\repos2\\R\\pipeline\\readABI.R")
#Code to read the ABI raw data and sort controls from biological measurments


targets <- dir(pattern = "txt$")
#Make a list of files


aa <- readABI(targets)

unique(aa[[3]])
#Look at the names of all the controls


IVTind <- grep("IVT",aa$ctrlTypes)
plotDensity(aa$Mctrl[IVTind,])
#Inspect control probes one type at the time

 
hybInd <- grep("Hyb",aa$ctrlTypes)
plotDensity(log2(aa$Mctrl[hybInd,]))

rtInd <- grep("RT_Kit",aa$ctrlTypes)
plotDensity(log2(aa$Mctrl[rtInd,]))

ctrlInd <- c(rtInd,IVTind,hybInd)

plot(aa$Mctrl[hybInd,1],aa$Mctrl[hybInd,2])

#Identify arrays where the hybridization controls do not show the usual intensity pattern
killInd <- which(cor(aa$Mctrl[hybInd,])[,1] < 0.8)


useInd <- (1:301)[-1*killInd]


source("C:\\MiiR\\repos2\\R\\pipeline\\QualPlot.R")

cols <- vector("character",length = 301)
cols[] <- "black"
cols[killInd] <- "red"

#Look at where the arrays with unusual iuntensity patterns lie in the PCA. As expected they span
#their own pattern of variation
#QualPlot(aa$M,sampleColour = cols)


#compress the gene expression data to make calculations go faster
tt <- prcomp(t(aa$M[,]))

library(pls)
#Make a model to predict control probes based of (compressed) gene expression data
bb <- mvr(formula = Mctrl ~M, ncomp = 8, data = list(M =(tt$x),Mctrl = (t(aa$Mctrl[ctrlInd,]))),method = "kernelpls",validation = "CV")

#Y <- scale(t(aa$Mctrl[ctrlInd,useInd]),scale = F,centre = T)
#ssY <- sum(Y^2)
ssYval <- rowMeans(bb$validation$PRESS)

#Removing the part that can model controls
Xnormed <- tt$x - bb$scores%*%t(bb$loadings)

#Re-inflating the data
Xnormed <- Xnormed%*%t(tt$rotation)

#Adding back the average expression levels
Xnormed <- scale(Xnormed,scale = F,center = -1*tt$center)

#Inspect result
plotDensity(t(Xnormed))

#Transpose back to standard genes by samples
X <- t(Xnormed)


#Remove gene with very low variability (0.1) or very low average signal (11)
geneInd <- rowMeans(X) > 11 & apply(X,1,var) > 0.1  
X <- X[geneInd,]
QualPlot(X)


setwd("C:/kunder/Troms�/Chris")

#Data reading

readuu <- function(filename, n){
    
    uu <- vector("list",n) 
    uuNames <- vector("character",length = n)
   
    
    for (ii in 1:n){
        uuTemp <- read.table(filename,sep = "\t",header = F,skip = (ii -1),nrows = 1,row.names = 1,colClasses = "character")
        uu[[ii]] <- uuTemp[1,]
        uuNames[ii] <- rownames(uuTemp)
    }
    names(uu) <- uuNames
    return(uu)
}    
    
uu <- readuu("uu.txt",n = 1541)


xx <- read.table(file = "xx.txt",colClasses = "character")
namesxx <- xx[,1]
xx <- as.list(xx[,2])
names(xx) <- namesxx

source("C:\\MiiR\\repos2\\R\\pipeline\\miirPLS.R")

pcaModel <- miirPCA(X = t(X),sets = uu,aMax = 2,scrambleSets = FALSE)


#filter low intensity low variability geens

miirPLSplot(pcaModel,t(X),symbolList = xx)
